# Supplementary material for: Microbiology and epidemiology of enteroaggregative Escherichia coli isolated from UK residents in England, 2016–2023: what are the risks to public health?
Source: J Med Microbiol. 2025 Nov 13;74(11):002097. doi: 10.1099/jmm.0.002097 (PMC12614372; doi:10.1099/jmm.0.002097)
Supplement: Uncited Table S1. [file jmm-74-02097-s001.xlsx]

## Sheet: Supplementary Table 1 Metadata 
NGS ID	SRA Accession	Year	Travel Destination	Serotype	ST	CC	aggR
205710	SRR3578658	2016	N/A	O3:H2	10	CC10	+
206714	SRR3578644	2016	Pakistan	O15:H18	31	-	+
221654	SRR3574271	2016	N/A	O111:H21	40	CC40	+
227925	SRR3574310	2016	Not stated	O126:H31	3032	-	+
229855	SRR3574255	2016	India	O65:H12	841	-	+
231216	SRR3578958	2016	N/A	O175:H31	200	CC40	+
231229	SRR5034981	2016	Pakistan	O unidentifiable:H10	3570	-	+
236163	SRR3574280	2016	N/A	O126:H27	200	CC40	+
238445	SRR5035009	2016	N/A	O unidentifiable:H10	295	-	+
240200	SRR3574308	2016	Pakistan	O176:H33	10	CC10	+
241767	SRR3574249	2016	N/A	O126:H27	200	CC40	+
241769	SRR3574028	2016	N/A	O175:H31	200	CC40	+
241770	SRR5034994	2016	N/A	O unidentifiable:H10	295	-	+
242345	SRR3578948	2016	Bangladesh	O142:H12	1664	-	+
245103	SRR3574232	2016	Nigeria	O unidentifiable:H10	6259	-	+
246161	SRR3574244	2016	India	O6:H10	4305	-	+
246164	SRR3574337	2016	Pakistan	O33:H16	295	-	+
249369	SRR3574300	2016	N/A	O111:H21	40	CC40	+
249371	SRR3579204	2016	India	O175:H31	200	CC40	+
250720	SRR5470216	2016	Not stated	O86:H2	10	-	+
254602	SRR5035021	2016	Not stated	O Unidentifiable:H10	295	-	+
254609	SRR5470221	2016	N/A	O86:H2	10	CC10	+
254610	SRR4897740	2016	Asian continent	O176:H34	130	-	+
254612	-	2016	India	O44:H18	1380	-	+
254613	SRR5470234	2016	N/A	O92:H33	34	CC10	+
254620	SRR5470230	2016	India	O175:H31	200	CC40	+
255558	SRR5470158	2016	India	O176:H34	130	-	+
257381	SRR6467523	2016	India	O104:H4	678	-	+
257382	SRR5470220	2016	India	O77:H18	1380	-	+
259269	SRR4788322	2016	Pakistan	O92:H33	34	CC10	+
261902	SRR4897128	2016	India	O6:H10	4305	-	+
262664	-	2016	N/A	O78:H2	10	CC10	+
262699	SRR5005301	2016	Mexico	O175:H27	200	CC40	+
264095	SRR5035015	2016	N/A	O99:H10	34	CC10	+
265265	SRR4788162	2016	Spain	O175:H27	200	CC40	+
266912	SRR7223100	2016	Spain	O126:H27	200	CC40	+
266916	SRR5470160	2016	N/A	O77:H18	1380	-	+
271310	SRR4897754	2016	N/A	O181:H10	278	-	+
271311	-	2016	Mexico	O44:H18	414	-	+
274238	SRR5006410	2016	N/A	O99:H4	10	CC10	+
278066	SRR4787298	2016	N/A	O126:H27	200	CC40	+
280293	SRR4788299	2016	India	O15:H34	6303	-	+
283108	SRR5470240	2016	Morocco	O65:H12	841	-	+
285561	SRR5470157	2016	Egypt	O181:H4	678	-	+
288996	SRR5470249	2016	Indonesia	O92:H33	34	CC10	+
286779	SRR4897286	2016	N/A	O175:H31	200	CC40	+
287551	SRR5024249	2016	Morocco	O3:H2	10	CC10	+
288747	-	2016	N/A	O55:H21	4213	CC4213	+
288950	SRR5470263	2016	Turkey	O77:H18	1380	-	+
290590	SRR5470218	2016	N/A	O86:H27	3570	-	+
290782	SRR5470245	2016	Colombia	O175:H27	200	CC40	+
290601	SRR5024242	2016	Greece	O55:H21	4213	CC4213	+
290603	-	2016	N/A	O92:H33	34	CC10	+
292991	SRR5470165	2016	N/A	O126:H27	200	CC40	+
296153	SRR5470242	2016	Pakistan	O78:H10	975	CC10	+
299816	SRR5024152	2016	N/A	O126:H27	3032	-	+
295012	SRR5006351	2016	Spain	O55:H21	4213	CC4213	+
295022	-	2016	European continent	O77:H18	2959	-	+
295005	SRR5470227	2016	Egypt	O92:H33	34	CC10	+
294687	SRR5005419	2016	France	O92:H33	34	CC10	+
294690	SRR5470246	2016	N/A	O77:H18	1380	-	+
296627	SRR5470231	2016	Egypt	O131:H25	200	CC40	+
298882	SRR5470161	2016	N/A	O55:H21	4213	CC4213	+
298883	SRR4787196	2016	N/A	O176:H34	130	-	+
302574	SRR5024155	2016	N/A	O92:H33	34	CC10	+
300650	SRR4788097	2016	N/A	O86:H27	3570	-	+
300747	SRR5470241	2016	N/A	O175:H31	200	CC40	+
301614	SRR5470226	2016	Thailand	O44:H18	414	-	+
301615	SRR5470166	2016	India	O unidentifiable:H10	295	-	+
301616	SRR5470235	2016	India	O55:H21	4213	CC4213	+
301860	SRR4897658	2016	N/A	O111:H21	40	CC40	+
301862	SRR5024176	2016	Thailand	O175:H31	200	CC40	+
301863	SRR4897325	2016	Turkey	O175:H28	200	CC40	+
302507	SRR5005541	2016	Peru	O92:H33	34	CC10	+
302904	-	2016	Turkey	O78:H10	975	CC10	+
302906	SRR5470222	2016	N/A	O175:H27	200	CC40	+
304563	SRR5470164	2016	Morocco	O104:H4	678	-	+
309994	SRR5024073	2016	Tanzania, united republic of	O33:H16	295	-	+
307189	SRR4788224	2016	Nigeria	O175:H31	200	CC40	+
310175	SRR4897691	2016	Thailand	O92:H33	34	CC10	+
311408	-	2016	Turkey	O3:H2	10	CC10	+
311409	SRR5470237	2016	N/A	O55:H21	4213	CC4213	+
312803	SRR5470266	2016	N/A	O126:H27	7325	-	+
313141	SRR5470229	2016	Cape verde	O92:H33	34	CC10	+
314967	SRR5470250	2016	Morocco	O86:H2	10	CC10	+
315231	SRR5470239	2016	Cuba	O182:H23	2186	-	+
316189	SRR5470265	2016	Morocco	O175:H28	200	CC40	+
318502	SRR5470264	2016	N/A	O111:H21	40	CC40	+
319668	SRR5470233	2016	N/A	O126:H27	200	CC40	+
320308	SRR5470236	2016	N/A	O126:H27	200	CC40	+
320309	SRR5470247	2016	Madagascar	O131:H31	3032	-	+
320957	SRR5470219	2016	Tanzania, united republic of	O unidentifiable:H16	7326	-	+
323837	-	2016	N/A	O unidentifiable:H7	P3241	-	+
325564	SRR7367462	2016	N/A	O175:H27	200	CC40	+
325566	SRR7236568	2016	Italy	O111:H21	40	CC40	+
327903	SRR7230693	2016	N/A	O44:H18	414	-	+
330550	SRR7283807	2017	N/A	O92:H33	34	CC10	+
333909	SRR7285426	2017	N/A	O130:H27	31	-	+
335456	SRR7204309	2017	N/A	O104:H4	678	-	+
335045	SRR15417188	2017	N/A	O126:H27	200	CC40	+
335049	SRR15416975	2017	N/A	O77:H2	1380	-	+
333915	SRR7401627	2017	N/A	O130:H27	31	-	+
333916	SRR7401655	2017	N/A	O77:H18	1380	-	+
350665	SRR6185878	2017	India	O unidentifiable:H10	6259	-	+
355100	SRR7221226	2017	Tanzania, united republic of	O130:H27	mixed	-	+
353898	SRR15416928	2017	Haiti	O65:H12	841	-	+
356072	SRR6185830	2017	N/A	O unidentifiable:H27	3570	-	+
358011	SRR15416741	2017	N/A	O55:H21	4213	CC4213	+
358017	SRR7186896	2017	N/A	O92:H33	34	CC10	+
358024	SRR7184337	2017	N/A	O99:H10	34	CC10	+
358025	SRR7266770	2017	N/A	O126:H27	200	CC40	+
358026	SRR7367225	2017	N/A	O126:H27	200	CC40	+
362065	SRR15429188	2017	N/A	O92:H33	34	CC10	+
362066	SRR7236595	2017	India	O99:H10	34	CC10	+
360351	-	2017	Barbados	O130:H27	31	-	+
363564	SRR15416753	2017	India	O99:H10	34	CC10	+
363636	-	2017	Egypt	O175:H28	200	CC40	+
363477	-	2017	Dominican republic	O125ab:H9	P3264	-	+
365326	SRR6185889	2017	Nepal	O unidentifiable:H12	10	CC10	+
365362	SRR7251439	2017	Cuba	O182:H23	2186	-	+
365845	-	2017	Pakistan	O142:H12	1664	-	+
365815	-	2017	India	O84:H27	295	-	+
367229	SRR7265850	2017	Pakistan	O33:H16	295	-	+
367292	SRR15429021	2017	Nepal	O175:H31	200	CC40	+
367246	SRR7186961	2017	N/A	O81:H27	2178	-	+
369864	SRR7282631	2017	India	O99:H10	34	CC10	+
370599	SRR7291577	2017	India	O171:H10	8274	-	+
369046	SRR6185858	2017	Pakistan	O unidentifiable:H19	278	-	+
373155	SRR15429175	2017	Pakistan	O81:H27	2178	-	+
373284	SRR7187770	2017	N/A	O181:H10	8274	-	+
376118	SRR15416754	2017	Middle East (region)	O44:H18	1380	-	+
378573	SRR6185871	2017	N/A	O unidentifiable:H10	6259	-	+
387463	SRR15428999	2017	Egypt	O17-O44:H18	1380	-	+
387475	SRR15428996	2017	N/A	O126:H27	200	CC40	+
388724	SRR7221186	2017	Dominican republic	O126:H27	8286	-	+
385751	SRR15419108	2017	Nepal	O92:H33	34	CC10	+
387200	SRR15419111	2017	N/A	O82:H25	278	-	+
388765	SRR15416752	2017	N/A	O126:H27	200	CC40	+
391262	SRR6185807	2017	N/A	O unidentifiable:H10	295	-	+
394894	SRR15417360	2017	Egypt	O175:H31	200	CC40	+
400287	SRR15417316	2017	Sri lanka	O176:H34	130	-	+
399735	SRR15416788	2017	N/A	O99:H10	34	CC10	+
412174	SRR7251444	2017	N/A	O92:H33	34	CC10	+
406605	SRR15416787	2017	N/A	O6:H10	4305	-	+
411449	SRR7276949	2017	N/A	O176:H34	130	-	+
412053	SRR6185860	2017	Morocco	O unidentifiable:H2	10	CC10	+
412054	SRR15416926	2017	Turkey	O55:H21	4213	CC4213	+
416165	SRR15417362	2017	N/A	O92:H33	34	CC10	+
416242	SRR15429163	2017	N/A	O55:H21	4213	CC4213	+
413175	SRR7236613	2017	Spain	O92:H33	34	CC10	+
416229	SRR7230298	2017	India	O175:H31	200	-	+
419110	SRR7367359	2017	Ghana	O181:H16	3748	-	+
419111	SRR7215523	2017	Morocco	O92:H33	34	CC10	+
418880	SRR15416947	2017	Egypt	O175:H31	200	-	+
421651	SRR15429190	2017	Czech republic	O92:H33	34	CC10	+
424569	SRR7283764	2017	Morocco	O104:H4	678	-	+
424657	SRR15444233	2017	N/A	O99:H4	mixed	-	+
424662	SRR7291594	2017	N/A	O175:H31	200	-	+
427614	SRR6185857	2017	India	O unidentifiable:H2	10	CC10	+
427618	SRR15419107	2017	N/A	O3:H2	10	CC10	+
428111	SRR15417347	2017	Cuba	O33:H16	295	-	+
428301	SRR15416985	2017	N/A	O12:H4	484	-	+
432170	SRR15417325	2017	N/A	O86:H2	10	CC10	+
432756	SRR7179943	2017	N/A	O104:H4	678	-	+
440011	SRR15419122	2017	N/A	O175:H31	200	-	+
442904	SRR15419136	2017	N/A	O65:H12	841	-	+
452448	-	2017	N/A	O111:H21	40	-	+
455105	SRR7236436	2017	Not stated	O175:H31	200	-	+
459944	SRR15416971	2017	N/A	O176:H33	10	CC10	+
459899	SRR15408684	2017	India	O17-O44:H18	1380	-	+
462024	SRR15409854	2017	N/A	O126:H27	200	-	+
470347	SRR15408649	2018	Ghana	O126:H27	3032	-	+
470195	SRR6489773	2018	India	O181:H4	678	-	+
470197	SRR6489793	2018	India	O92:H33	8053	-	+
470199	SRR15429172	2018	N/A	O44:H18	1380	-	+
476600	SRR15406759	2018	Bangladesh	O unidentifiable:H10	6259	-	+
481485	SRR7244214	2018	India	O131:H27	295	-	+
497204	SRR15408662	2018	African continent	O65:H12	841	-	+
500365	SRR15417322	2018	N/A	O92:H33	34	CC10	+
513507	SRR15408740	2018	Egypt	O unidentifiable:H10	295	-	+
516909	SRR7221093	2018	Pakistan	O6:H10	4305	-	+
520578	SRR15408979	2018	Pakistan	O175:H31	200	-	+
524189	SRR7358284	2018	South africa	O104:H4	678	-	+
524333	SRR7249755	2018	India	O90:H4	678	-	+
524335	SRR7266814	2018	India	O90:H4	678	-	+
526176	SRR7367552	2018	India	O unidentifiable:H10	6259	-	+
536042	SRR7291583	2018	Nepal	O6:H10	4305	-	+
533373	SRR15408717	2018	N/A	O6:H10	4305	-	+
534003	SRR15409812	2018	Peru	O176:H33	10	CC10	+
535309	SRR7251472	2018	N/A	O90:H4	678	-	+
535315	SRR15408642	2018	N/A	O92:H33	34	CC10	+
536044	SRR7286607	2018	Ethiopia	O104:H4	678	-	+
542096	SRR15416989	2018	Pakistan	O unidentifable:H33	10	CC10	+
544931	SRR7250979	2018	N/A	O175:H31	200	-	+
545227	SRR15408765	2018	N/A	O unidentifiable:H10	295	-	+
545231	SRR15409000	2018	Egypt	O65:H12	841	-	+
550810	SRR15406790	2018	Indonesia	O44:H18	414	-	+
554384	SRR15408609	2018	Afghanistan	O84:H19	278	-	+
556790	SRR7417188	2018	N/A	O unidentifiable:H19	278	-	+
556792	SRR7417186	2018	India	O63:H4	4767	CC10	+
560647	SRR7456565	2018	Turkey	O126:H27	200	-	+
559002	SRR15406769	2018	N/A	O unidentifiable:H10	295	-	+
559776	SRR15408770	2018	N/A	O99:H10	34	CC10	+
561062	SRR7457845	2018	Egypt	O104:H4	678	-	+
561082	SRR7457843	2018	N/A	O78:H2	10	CC10	+
568349	SRR7522841	2018	Morocco	O90:H27	10	CC10	+
568350	SRR15409832	2018	Cuba	O92:H33	34	CC10	+
573601	-	2018	N/A	O130:H27	31	-	+
577845	SRR7850026	2018	Spain	O65:H12	841	-	+
573616	SRR15409856	2018	India	O39:H49	2178	-	+
575074	SRR15409804	2018	Egypt	O82:H25	278	-	+
580440	SRR15408745	2018	N/A	O181:H4	278	-	+
580444	SRR15408590	2018	Indonesia	O131:H10	3570	-	+
580445	SRR15409839	2018	N/A	O3:H2	10	CC10	+
580446	SRR15408967	2018	N/A	O126:H27	200	-	+
584629	SRR15408975	2018	N/A	O92:H33	34	CC10	+
586772	SRR15408602	2018	Turkey	O181:H16	3748	-	+
588470	SRR7850031	2018	N/A	O175:H28	200	-	+
587768	SRR15408735	2018	N/A	O165:H4	278	-	+
591128	SRR15409871	2018	N/A	O17-O77:H2	1380	-	+
591129	SRR15408726	2018	Egypt	O65:H12	841	-	+
591130	SRR7866273	2018	N/A	O171:H10	8274	-	+
591131	SRR7835548	2018	N/A	O175:H31	200	-	+
591844	SRR15408639	2018	N/A	O99:H10	34	CC10	+
591848	SRR15416950	2018	N/A	O12:H4	484	-	+
591850	SRR15408658	2018	N/A	O99:H4	10	CC10	+
591858	SRR15408683	2018	Egypt	O176:H34	130	-	+
592568	SRR15409797	2018	Egypt	O99:H10	34	CC10	+
592569	SRR15416994	2018	Egypt	O99:H10	34	CC10	+
593551	SRR15408621	2018	Egypt	O104:H4	678	-	+
593553	SRR15408656	2018	N/A	O65:H12	841	-	+
595544	SRR15408718	2018	N/A	O55:H21	4213	CC4213	+
595545	SRR15409858	2018	N/A	O111:H21	40	-	+
599555	SRR15408610	2018	N/A	O unidentifiable:H2	10	CC10	+
599474	SRR15408630	2018	N/A	O176:H34	130	-	+
601611	SRR7836305	2018	N/A	O181:H10	8274	-	+
601623	SRR15408635	2018	N/A	O175:H31	200	-	+
603259	SRR15408632	2018	Peru	O86:H2	10	CC10	+
604869	SRR15409842	2018	Not stated	O104:H4	678	-	+
603265	SRR7842137	2018	N/A	O3:H2	10	CC10	+
604881	SRR7866064	2018	N/A	O unidentifable:H12	P3381	-	+
604953	SRR15408675	2018	United states	O61:H4	278	-	+
608447	SRR15416744	2018	Egypt	O15:H18	31	-	+
608450	SRR15416778	2018	N/A	O unidentifiable:H4	P3383	-	+
608577	SRR15408636	2018	N/A	O65:H12	841	-	+
611045	SRR15377083	2018	N/A	O unidentifiable:H10	295	-	+
611052	SRR15383534	2018	Morocco	O unidentifiable:H10	295	-	+
613781	SRR7956010	2018	Not stated	O99:H10	34	CC10	+
617616	SRR15371209	2018	Egypt	O3:H2	10	CC10	+
617619	SRR15369615	2018	Egypt	O unidentifiable:H19	278	-	+
617624	SRR15369478	2018	N/A	O unidentifiable:H19	278	-	+
617629	SRR15369611	2018	Turkey	O181:H4	P3390	-	+
615498	SRR15370207	2018	N/A	O44:H18	414	-	+
615500	SRR15371211	2018	N/A	O unidentifiable:H10	6259	-	+
616987	SRR7988733	2018	N/A	O44:H12	130	-	+
616988	SRR15371216	2018	N/A	O126:H27	200	-	+
616989	SRR15369692	2018	N/A	O3:H2	10	CC10	+
619817	SRR8052189	2018	N/A	O175:H27	200	-	+
620392	SRR15369509	2018	Egypt	O175:H31	200	-	+
620394	SRR15370195	2018	African continent	O82:H25	278	-	+
623212	SRR8086706	2018	N/A	O55:H21	4213	CC4213	+
626626	SRR15369669	2018	N/A	O92:H33	34	CC10	+
630666	SRR15377074	2018	N/A	O55:H21	4213	CC4213	+
633502	SRR15383540	2018	N/A	O92:H33	34	CC10	+
638064	SRR15369498	2018	Morocco	O99:H10	34	CC10	+
638065	SRR15369488	2018	Egypt	O3:H2	10	CC10	+
638121	SRR15370198	2018	Nigeria	O17-O77:H18	1380	-	+
641289	SRR15370181	2018	Bulgaria	O17-O44:H18	1380	-	+
639830	SRR15370052	2018	India	O181:H16	7326	-	+
640340	SRR15370163	2018	Morocco	O15:H2	10	CC10	+
640343	SRR8240396	2018	Cape verde	O44:H18	30	-	+
644185	SRR15369696	2018	Mexico	O181:H4	678	-	+
647906	SRR15382834	2018	Chile	O92:H33	4599	-	+
649913	SRR8293758	2018	Ethiopia	O unidentifiable:H4	678	-	+
650067	SRR15369572	2018	N/A	O176:H33	10	CC10	+
651094	SRR15382849	2018	Not stated	O175:H31	200	-	+
652025	SRR15369479	2018	Pakistan	O78:H10	975	CC10	+
654719	SRR15369551	2018	N/A	O176:H34	130	-	+
657145	SRR15369695	2018	N/A	O176:H34	130	-	+
658636	SRR15369485	2018	N/A	O84:H27	295	-	+
659411	SRR15369729	2018	Egypt	O unidentifiable:H10	295	-	+
661087	SRR15369681	2018	N/A	O99:H4	10	CC10	+
662796	SRR15370056	2018	N/A	O44:H18	1380	-	+
676328	SRR15366020	2019	N/A	O3:H2	10	CC10	+
671910	SRR15371220	2019	N/A	O130:H27	31	-	+
671912	SRR15371311	2019	Zimbabwe	O unidentifiable:H31	3032	-	+
671914	SRR15369459	2019	N/A	O86:H27	3570	-	+
671954	SRR8483038	2019	Morocco	O44:H18	1380	-	+
671958	SRR15370175	2019	Mexico	O86:H2	10	CC10	+
676338	SRR15366053	2019	N/A	O92:H11	4599	-	+
676342	SRR15365944	2019	Mexico	O92:H33	34	CC10	+
678066	SRR15369687	2019	Romania	O86:H2	10	CC10	+
679062	SRR15365988	2019	India	O176:H33	P3427	-	+
681304	SRR15382835	2019	India	O86:H2	10	CC10	+
680500	SRR15366045	2019	N/A	O99:H4	10	CC10	+
680501	SRR15366052	2019	India	O175:H31	200	-	+
683172	SRR15366012	2019	N/A	O3:H2	10	CC10	+
683649	SRR15365980	2019	South africa	O104:H4	678	-	+
685893	SRR15369447	2019	N/A	O44:H18	2959	-	+
687641	SRR8586207	2019	India	O unidentifiable:H31	3032	-	+
689014	SRR15369453	2019	N/A	O15:H2	10	CC10	+
689018	SRR15377295	2019	Egypt	O33:H10	10	CC10	+
689112	SRR15366014	2019	N/A	O55:H21	4213	CC4213	+
693373	SRR15371233	2019	Gambia	O104:H4	678	-	+
693379	SRR8656986	2019	India	O176:H33	10	CC10	+
704774	SRR15366097	2019	India	O6:H10	4305	-	+
704776	SRR15366084	2019	N/A	O unidentifiable:H19	278	-	+
707075	SRR15366096	2019	Cuba	O92:H33	34	CC10	+
707077	SRR15365929	2019	N/A	O78:H10	975	CC10	+
707102	SRR15366024	2019	India	O131:H27	295	-	+
712262	SRR15369448	2019	Egypt	O3:H2	10	CC10	+
712264	SRR15365925	2019	Egypt	O unidentifiable:H30	38	CC38	+
712440	SRR15366050	2019	N/A	O44:H18	414	-	+
712441	SRR15369714	2019	N/A	O92:H33	34	CC10	+
716020	SRR15369623	2019	Indonesia	O176:H34	130	-	+
899031	SRR11361826	2019	Pakistan	O145:H32	10	CC10	+
720135	SRR8866525	2019	N/A	O175:H31	200	-	+
720165	SRR8863362	2019	N/A	O175:H28	200	-	+
721709	SRR15366049	2019	Egypt	O3:H2	10	CC10	+
722413	SRR15365975	2019	N/A	O176:H34	130	-	+
722419	SRR8924427	2019	Mexico	O92:H33	34	CC10	+
728805	SRR15366119	2019	Kenya	O33:H16	295	-	+
730731	SRR8981799	2019	N/A	O131:H27	295	-	+
731836	SRR15366013	2019	N/A	O175:H25	479	-	+
735152	SRR9018484	2019	N/A	O86:H2	10	CC10	+
735154	SRR15366082	2019	N/A	O176:H33	7327	-	+
735155	SRR15365932	2019	Botswana	O154:H21	40	-	+
738584	SRR15365965	2019	N/A	O63:H4	4767	CC10	+
738601	SRR9050404	2019	India	O6:H10	4305	-	+
738628	SRR15365951	2019	Egypt	O44:H18	1380	-	+
738633	SRR9050411	2019	Pakistan	O175:H31	200	-	+
741052	SRR15366075	2019	N/A	O181:H4	278	-	+
743909	SRR15365984	2019	N/A	O92:H33	34	CC10	+
743910	SRR15366005	2019	N/A	O131:H4	278	-	+
743911	SRR15366073	2019	N/A	O181:H16	7326	-	+
745311	SRR15369691	2019	N/A	O92:H33	34	CC10	+
745312	SRR9273283	2019	Mexico	O175:H27	200	-	+
746904	SRR15366006	2019	N/A	O104:H4	678	-	+
899044	SRR11361772	2019	Not stated	O99:H10	34	CC10	+
746907	SRR15365983	2019	Pakistan	O92:H33	34	CC10	+
751288	SRR15365935	2019	Malaysia	O17-O44:H18	1380	-	+
751542	SRR15365928	2019	Asian continent	O unidentifiable:H7	P3444	-	+
751546	SRR15366112	2019	N/A	O unidentifiable:H10	295	-	+
755146	SRR15365964	2019	Egypt	O unidentifiable:H2	10	CC10	+
755148	SRR15366008	2019	N/A	O175:H31	200	-	+
755150	SRR15365978	2019	N/A	O104:H4	678	-	+
755719	SRR15366036	2019	N/A	O65:H12	841	-	+
758140	SRR15365942	2019	Pakistan	O113:H32	P3449	-	+
758146	SRR15417320	2019	Not stated	O126:H12	1664	-	+
762381	SRR15366048	2019	Russia	O61:H4	P3450	-	+
763026	SRR15366007	2019	Morocco	O86:H2	10	CC10	+
765645	SRR15369655	2019	N/A	O175:H28	200	-	+
765649	SRR15365956	2019	N/A	O unidentifiable:H2	10	CC10	+
765658	SRR15366066	2019	Morocco	O175:H28	200	-	+
768853	SRR15361634	2019	Egypt	O92:H33	34	CC10	+
774311	SRR15361691	2019	N/A	O181:H4	278	-	+
769811	SRR15361802	2019	Saudi arabia	O181:H16	3748	-	+
773362	SRR15361734	2019	N/A	O unidentifiable:H2	10	CC10	+
773363	SRR9678251	2019	N/A	O6:H10	4305	-	+
777334	SRR15361835	2019	N/A	O33:H19	10	CC10	+
777335	SRR15361593	2019	N/A	O90:H21	40	-	+
777336	SRR15361467	2019	N/A	O111:H21	40	-	+
777439	SRR15361545	2019	N/A	O78:H2	10	CC10	+
777441	SRR15361704	2019	Turkey	O84:H19	278	-	+
779360	SRR15361728	2019	N/A	O99:H4	226	-	+
780219	SRR15361569	2019	N/A	O176:H33	10	CC10	+
780220	SRR15361873	2019	N/A	O175:H31	200	-	+
780221	SRR15361787	2019	N/A	O17-O44:H18	1380	-	+
782100	SRR15361707	2019	Egypt	O unidentifiable:H19	278	-	+
782102	SRR15361496	2019	Mexico	O114:H10	P3462	-	+
785024	SRR9947518	2019	Mexico	O92:H33	34	CC10	+
786615	SRR15361816	2019	Egypt	O99:H4	10	CC10	+
899061	SRR12769819	2019	Bangladesh	O78:H2	10	CC10	+
787646	SRR15369542	2019	Turkey	O unidentifiable:H10	295	-	+
788306	SRR15361594	2019	Egypt	O131:H4	278	-	+
788309	SRR15361790	2019	Pakistan	O unidentifiable:H31	3032	-	+
789930	SRR15369550	2019	Nigeria	O176:H33	P3427	-	+
789931	SRR15361462	2019	Kenya	O90:H4	678	-	+
790552	SRR15361706	2019	N/A	O176:H33	10	CC10	+
790553	SRR15361628	2019	N/A	O17-O44:H18	1380	-	+
792632	SRR15361788	2019	N/A	O99:H4	10	CC10	+
795122	SRR15361817	2019	N/A	O114:H10	10	CC10	+
794725	SRR15361556	2019	N/A	O78:H2	10	CC10	+
797718	SRR15361620	2019	N/A	O175:H27	200	-	+
797721	SRR15361510	2019	N/A	O unidentifiable:H2	10	CC10	+
797722	SRR15361839	2019	Tunisia	O92:H33	34	CC10	+
799203	SRR15361516	2019	Turkey	O125ab:H9	295	-	+
802810	SRR10120192	2019	N/A	O92:H33	34	CC10	+
804537	SRR12769909	2019	N/A	O92:H33	34	CC10	+
804538	SRR12769845	2019	N/A	O175:H31	200	-	+
804540	SRR12769905	2019	Morocco	O175:H28	200	-	+
804541	SRR12769868	2019	Egypt	O unidentifiable:H2	10	CC10	+
806087	SRR10198859	2019	Morocco	O86:H2	10	CC10	+
806203	SRR10198856	2019	N/A	O92:H33	34	CC10	+
808293	SRR12769771	2019	N/A	O92:H33	34	CC10	+
808294	SRR12769750	2019	Kenya	O unidentifiable:H10	6259	-	+
808295	SRR12769700	2019	India	O131:H4	678	-	+
808297	SRR12769712	2019	N/A	O176:H33	10	CC10	+
810212	SRR12769686	2019	Pakistan	O113:H32	10	-	+
810215	SRR12769747	2019	N/A	O99:H10	34	CC10	+
810217	SRR15361487	2019	Egypt	O3:H2	10	CC10	+
810218	SRR12769840	2019	N/A	O92:H33	34	CC10	+
810219	SRR12769804	2019	India	O176:H33	10	CC10	+
817330	SRR12769688	2019	Morocco	O84:H4	278	-	+
899038	SRR12769697	2019	Bangladesh	O63:H4	4767	CC10	+
817399	SRR12769746	2019	Afghanistan	O104:H4	678	-	+
818139	SRR12769992	2019	Pakistan	O78:H10	975	CC10	+
821043	SRR12769726	2019	N/A	O unidentifiable:H10	6259	-	+
822585	SRR15361752	2019	India	O92:H33	34	CC10	+
822586	SRR12769871	2019	Morocco	O181:H4	678	-	+
824506	SRR15361486	2019	South american continent	O175:H27	200	-	+
899056	SRR12769753	2019	Turkey	O55:H21	4213	CC4213	+
839269	SRR10479286	2019	N/A	O126:H27	200	-	+
838525	SRR10466985	2019	Mexico	O176:H33	10	CC10	+
838526	SRR10466975	2019	N/A	O unidentifiable:H19	278	-	+
843993	SRR10527346	2019	N/A	O92:H33	34	CC10	+
843994	SRR10527353	2019	Pakistan	O181:H16	7326	-	+
843995	SRR10527342	2019	Morocco	O99:H4	10	CC10	+
844886	SRR10559563	2019	N/A	O104:H4	678	-	+
850098	SRR10598979	2019	Mexico	O unidentifiable:H10	295	-	+
850919	SRR10605709	2019	N/A	O6:H10	4305	-	+
853966	SRR10693159	2019	N/A	O126:H27	3570	-	+
854116	SRR10693121	2019	N/A	O126:H27	200	-	+
853998	SRR10693144	2019	N/A	O65:H12	841	-	+
853999	SRR10693152	2019	N/A	O92:H33	34	CC10	+
854000	SRR10693134	2019	N/A	O176:H33	10	CC10	+
854902	SRR10698318	2019	N/A	O99:H10	34	CC10	+
857250	SRR10748689	2019	N/A	O131:H19	10	CC10	+
857176	SRR10748683	2019	Egypt	O92:H33	34	CC10	+
860003	SRR10760837	2019	N/A	O121:H34	P3518	-	+
860004	SRR10760839	2019	N/A	O154:H21	40	-	+
860005	SRR10760826	2019	Egypt	O65:H4	3012	-	+
899032	SRR11361697	2019	Mexico	O176:H33	10	CC10	+
862441	SRR10799733	2019	N/A	O3:H2	10	CC10	+
866442	SRR10858670	2019	India	O176:H33	P3427	-	+
868390	SRR10879429	2019	N/A	O33:H16	295	-	+
868408	SRR10874272	2019	N/A	O unidentifiable:H31	3032	-	+
868422	SRR10874282	2019	N/A	O175:H27	200	-	+
872150	SRR10913913	2020	N/A	O92:H33	34	CC10	+
877274	SRR10971431	2020	South africa	O92:H33	34	CC10	+
879301	SRR11016707	2020	Pakistan	O175:H31	200	-	+
879257	SRR10996900	2020	Dominica	O33:H16	295	-	+
879307	SRR10996867	2020	N/A	O175:H31	200	-	+
879314	SRR10996937	2020	India	O131:H27	295	-	+
882850	SRR11041415	2020	N/A	O unidentifiable:H19	278	-	+
882887	SRR11041350	2020	Uganda	O55:H21	4213	CC4213	+
882834	SRR11041411	2020	Egypt	O65:H12	841	-	+
882863	SRR11041414	2020	N/A	O86:H2	10	CC10	+
884449	SRR11068398	2020	N/A	O82:H25	278	-	+
888049	SRR11096641	2020	Pakistan	O176:H34	130	-	+
896001	SRR11215192	2020	Mexico	O181:H4	678	-	+
897286	SRR11230636	2020	Egypt	O175:H31	200	-	+
897289	SRR11215219	2020	Egypt	O55:H21	4213	CC4213	+
903373	SRR11361857	2020	Pakistan	O113:H32	P1	-	+
903394	SRR11361808	2020	India	O131:H27	295	-	+
903412	SRR11361831	2020	India	O unidentifiable:H19	278	-	+
907285	SRR11363390	2020	N/A	O unidentifiable:H27	3570	-	+
914466	SRR11442261	2020	Indonesia	O6:H10	4305	-	+
917861	SRR11479047	2020	N/A	O126:H27	200	-	+
917888	SRR11479053	2020	N/A	O92:H11	4599	-	+
961293	SRR12200417	2020	N/A	O181:H16	7326	-	+
969598	SRR12403582	2020	N/A	O99:H10	34	CC10	+
971156	SRR12424363	2020	N/A	O92:H33	34	CC10	+
975372	SRR12495599	2020	N/A	O99:H10	34	CC10	+
976251	SRR12503050	2020	N/A	O3:H2	10	CC10	+
978893	SRR12541340	2020	N/A	O175:H28	200	-	+
980497	SRR12556008	2020	N/A	O unidentifiable:H2	10	CC10	+
980444	SRR12555995	2020	N/A	O92:H33	34	CC10	+
980449	SRR12555993	2020	N/A	O99:H10	34	CC10	+
982323	SRR12598711	2020	N/A	O92:H33	34	CC10	+
986928	SRR12635476	2020	N/A	O92:H33	34	CC10	+
986948	SRR12635480	2020	N/A	O99:H10	34	CC10	+
988836	SRR12676722	2020	N/A	O99:H10	34	CC10	+
988781	SRR12683900	2020	N/A	O unidentifiable:H4	278	-	+
988780	SRR12683911	2020	N/A	O92:H33	34	CC10	+
989402	SRR12678460	2020	N/A	O92:H33	34	CC10	+
989408	SRR12678463	2020	N/A	O99:H10	34	CC10	+
991437	SRR12718022	2020	N/A	O99:H10	34	CC10	+
995441	SRR12765484	2020	N/A	O92:H33	34	CC10	+
998490	SRR12797803	2020	N/A	O175:H28	P3563	-	+
1005415	SRR12840962	2020	N/A	O unidentifiable:H10	295	-	+
1009801	SRR12884850	2020	N/A	O176:H33	10698	-	+
1010648	SRR12887295	2020	N/A	O86:H27	3570	-	+
1013283	SRR12937811	2020	N/A	O55:H21	4213	CC4213	+
1022964	SRR13049239	2020	N/A	O92:H33	34	CC10	+
1038221	SRR13183218	2020	Pakistan	O176:H33	10	CC10	+
1044960	SRR13248085	2020	N/A	O86:H27	3570	-	+
1073455	SRR13573623	2021	N/A	O92:H33	34	CC10	+
1073200	SRR13536326	2021	N/A	O165:H4	278	-	+
1078122	SRR13592192	2021	Egypt	O unidentifiable:H19	278	-	+
1078123	SRR13592190	2021	N/A	O181:H4	678	-	+
1089767	SRR13691426	2021	African continent	O175:H31	200	-	+
1089784	SRR13691323	2021	N/A	O unidentifiable:H2	10	CC10	+
1096112	SRR13712483	2021	N/A	O130:H27	31	-	+
1123251	SRR13913984	2021	N/A	O15:H25	10	CC10	+
1125494	SRR13913975	2021	N/A	O91:H11	10	CC10	+
1135216	SRR15338130	2021	N/A	O15:H25	10	CC10	+
1139549	SRR14071634	2021	N/A	O175:H31	200	-	+
1144337	SRR14084032	2021	N/A	O3:H2	10	CC10	+
1147509	SRR14097069	2021	Pakistan	O176:H33	7327	-	+
1162319	SRR14347410	2021	N/A	O3:H2	10	CC10	+
1156193	SRR14253918	2021	N/A	O unidentifiable:H31	3032	-	+
1157547	SRR14265588	2021	Pakistan	O175:H27	200	-	+
1171422	SRR14475552	2021	N/A	O unidentifiable:H7	P3611	-	+
1164805	SRR14334172	2021	N/A	O92:H33	34	CC10	+
1169281	SRR14407963	2021	N/A	O175:H31	200	-	+
1171385	SRR14475544	2021	Pakistan	O6:H10	4305	-	+
1180025	SRR14629381	2021	N/A	O55:H19	10	CC10	+
1243068	SRR15035480	2021	N/A	O154:H21	40	-	+
1289747	SRR15328334	2021	Nigeria	O104:H4	678	-	+
1289328	SRR15319353	2021	N/A	O86:H27	3570	-	+
1351500	SRR15842536	2021	N/A	O99:H10	34	CC10	+
1351431	SRR15842911	2021	N/A	O6:H10	4305	-	+
1341692	SRR15842913	2021	N/A	O175:H31	200	-	+
1365743	SRR15843111	2021	N/A	O175:H31	200	-	+
1371631	SRR15853327	2021	N/A	O55:H21	4213	CC4213	+
1373862	SRR15842584	2021	Kyrgyzstan	O unidentifiable:H4	278	-	+
1418688	SRR15853318	2021	N/A	O55:H21	4213	CC4213	+
1426300	SRR15842421	2021	N/A	O111:H21	40	-	+
1472971	SRR16173109	2021	N/A	O86:H2	10	CC10	+
1469879	SRR16077440	2021	N/A	O unidentifiable:H10	295	-	+
1488366	SRR16173123	2021	N/A	O92:H33	34	CC10	+
1472905	SRR16154998	2021	N/A	O44:H18	1380	-	+
1472937	SRR16155226	2021	N/A	O44:H18	1380	-	+
1472968	SRR16131952	2021	N/A	O181:H4	P3642	-	+
1469958	SRR16077434	2021	Ghana	O78:H2	10	CC10	+
1493981	SRR16291028	2021	N/A	O78:H10	975	CC10	+
1512689	SRR16612612	2021	N/A	O99:H10	34	CC10	+
1527805	SRR16941032	2021	India	O unidentifiable:H7	10419	-	+
1527480	SRR16941031	2021	N/A	O86:H27	3570	-	+
1535595	SRR17048004	2021	N/A	O44:H18	1380	-	+
1535917	SRR17052947	2021	N/A	O78:H2	59	CC10	+
1538699	SRR17120111	2021	Ghana	O90:H21	40	-	+
1537964	SRR17120123	2021	Egypt	O175:H31	200	-	+
1547205	SRR17269250	2021	N/A	O92:H33	34	CC10	+
1547548	SRR17269270	2021	N/A	O92:H33	34	CC10	+
1549133	-	2021	Egypt	O181:H4	678	-	+
1549092	-	2021	Mexico	O99:H10	34	CC10	+
1550753	SRR17296879	2021	N/A	O104:H4	678	-	+
1552548	SRR17327797	2021	Colombia	O99:H4	10	CC10	+
1552527	SRR17327785	2021	N/A	O99:H10	34	CC10	+
1552920	SRR17331185	2021	N/A	O3:H2	10	CC10	+
1554617	SRR17398007	2021	Pakistan	O176:H33	10698	-	+
1554620	SRR17398027	2021	N/A	O114:H10	10	CC10	+
1556706	SRR17534976	2021	Pakistan	O181:H10	8274	-	+
1556746	SRR17534974	2021	N/A	O unidentifiable:H10	295	-	+
1560506	SRR17622378	2022	N/A	O78:H10	975	CC10	+
1562936	SRR17664312	2022	India	O176:H33	10698	-	+
1562935	SRR17664267	2022	India	O176:H33	10698	-	+
1564760	SRR17713379	2022	N/A	O82:H25	278	CC278	+
1569145	SRR17848264	2022	Lebanon	O175:H31	200	-	+
1569146	SRR17848303	2022	Egypt	O104:H4	678	-	+
1569922	SRR17830172	2022	N/A	O99:H10	34	CC10	+
1571850	SRR17892970	2022	N/A	O176:H34	130	-	+
1571855	SRR17893030	2022	N/A	O104:H4	678	-	+
1573319	SRR17900283	2022	India	O15:H34	6303	-	+
1578890	SRR18060328	2022	N/A	O90:H21	40	-	+
1578898	SRR18060325	2022	Mexico	O175:H27	200	-	+
1580591	SRR18080517	2022	N/A	O unidentifiable:H27	3570	-	+
1580588	SRR18080543	2022	Poland	O17-O44:H2	1380	-	+
1580557	SRR18080537	2022	Sri lanka	O99:H10	34	CC10	+
1582656	SRR18114336	2022	N/A	O176:H33	10698	-	+
1583186	SRR18143747	2022	N/A	O175:H31	200	-	+
1587087	SRR18207114	2022	Not stated	O131:H8	5617	-	+
1587089	SRR18207011	2022	N/A	O78:H2	10	CC10	+
1587095	SRR18207007	2022	N/A	O65:H12	841	-	+
1591350	SRR18259052	2022	N/A	O63:H32	4767	CC10	+
1591315	SRR18259072	2022	N/A	O145:H32	P3685	-	+
1592486	SRR18326856	2022	N/A	O unidentifiable:H2	10	CC10	+
1592502	SRR18326841	2022	N/A	O176:H34	130	-	+
1595770	SRR18334029	2022	N/A	O65:H12	841	-	+
1598284	SRR18401498	2022	N/A	O181:H16	7326	-	+
1603938	SRR18506943	2022	Sudan	O44:H18	1380	-	+
1607250	SRR18568238	2022	Egypt	O181:H4	678	-	+
1609509	SRR18589155	2022	N/A	O44:H18	414	-	+
1612172	SRR18759000	2022	N/A	O92:H33	34	CC10	+
1613344	SRR18761238	2022	N/A	O unidentifiable:H2	10	CC10	+
1613046	SRR18758934	2022	N/A	O175:H27	200	-	+
1615076	SRR18820678	2022	Pakistan	O92:H33	34	CC10	+
1615034	SRR18820689	2022	India	O181:H4	678	-	+
1621025	SRR19010568	2022	N/A	O44:H18	1380	-	+
1621257	SRR19023142	2022	Nepal	O44:H18	1380	-	+
1622903	SRR19023357	2022	Egypt	O69:H4	678	-	+
1625337	SRR19139258	2022	N/A	O unidentifiable:H2	10	CC10	+
1625342	SRR19139250	2022	India	O175:H31	200	-	+
1625415	SRR19139397	2022	South africa	O unidentifiable:H4	278	CC278	+
1626504	SRR19171642	2022	N/A	O176:H33	10698	-	+
1631516	SRR19332620	2022	Egypt	O55:H21	4213	CC4213	+
1632789	SRR19347548	2022	N/A	O92:H33	34	CC10	+
1632791	SRR19347561	2022	N/A	O104:H4	678	-	+
1633278	SRR19347577	2022	Pakistan	O17-O77:H18	1380	-	+
1634554	SRR19347580	2022	Namibia	O33:H32	10	CC10	+
1634267	SRR19347578	2022	Mexico	O165:H4	278	CC278	+
1634347	SRR19347547	2022	Dominican republic	O15:H6	69	CC69	+
1634561	SRR19349853	2022	Mexico	O unidentifiable:H12	10	CC10	+
1634344	SRR19347575	2022	N/A	O84:H19	278	CC278	+
1634275	SRR19347555	2022	Egypt	O104:H4	678	-	+
1634289	SRR19347549	2022	N/A	O65:H12	841	-	+
1635708	SRR19403757	2022	India	O131:H27	295	-	+
1635714	SRR19405228	2022	Egypt	O44:H18	1380	-	+
1635717	SRR19405239	2022	N/A	O92:H33	34	CC10	+
1636427	SRR19419665	2022	India	O175:H31	200	-	+
1637230	SRR19431989	2022	India	O130:H27	31	-	+
1638589	SRR19509757	2022	Pakistan	O99:H10	34	CC10	+
1639508	SRR19524988	2022	Pakistan	O99:H10	34	CC10	+
1639525	SRR19524962	2022	Pakistan	O92:H33	34	CC10	+
1641007	SRR19540036	2022	Mexico	O176:H33	10	CC10	+
1641025	SRR19540042	2022	Pakistan	O181:H4	678	-	+
1641541	SRR19549704	2022	Pakistan	O unidentifiable:H10	295	-	+
1641569	SRR19549365	2022	Mexico	O99:H10	9864	-	+
1642614	SRR19600444	2022	N/A	O78:H2	10	CC10	+
1643267	SRR19619852	2022	N/A	O175:H31	200	-	+
1643295	SRR19619765	2022	Pakistan	O unidentifiable:H10	295	-	+
1647630	SRR19691583	2022	Kenya	O175:H31	P3716	-	+
1644788	SRR19638663	2022	Mexico	O55:H21	4213	CC4213	+
1646773	SRR19691588	2022	N/A	O65:H12	841	-	+
1647672	SRR19737556	2022	N/A	O6:H10	4305	-	+
1648320	SRR19785313	2022	Ethiopia	O181:H4	P3718	-	+
1648369	SRR19785318	2022	N/A	O90:H16	10	CC10	+
1650575	SRR19806289	2022	N/A	O99:H10	34	CC10	+
1651208	SRR19854664	2022	Egypt	O unidentifiable:H10	295	-	+
1654360	SRR19925006	2022	N/A	O175:H31	200	-	+
1653322	SRR19902794	2022	N/A	O99:H10	34	CC10	+
1653313	SRR19902792	2022	N/A	O130:H27	31	-	+
1654783	SRR19927823	2022	Colombia	O17-O77:H18	1380	-	+
1655337	SRR19973570	2022	N/A	O86:H27	3570	-	+
1656248	SRR20002742	2022	Nepal	O104:H4	678	-	+
1656504	SRR20002740	2022	India	O39:H49	2178	-	+
1656474	SRR20002757	2022	N/A	O176:H34	130	-	+
1656500	SRR20002748	2022	N/A	O165:H4	278	CC278	+
1658354	SRR20052725	2022	N/A	O44:H18	1380	-	+
1671455	SRR20673588	2022	N/A	O131:H25	200	-	+
1671584	SRR20673652	2022	Not stated	O181:H4	678	-	+
1671598	SRR20673745	2022	Cape verde	O181:H4	678	-	+
1659136	SRR20105611	2022	N/A	O114:H10	10	CC10	+
1659077	SRR20106440	2022	N/A	O181:H4	678	-	+
1659088	SRR20106201	2022	Pakistan	O99:H10	34	CC10	+
1664647	SRR20273440	2022	Mexico	O175:H27	200	-	+
1664642	SRR20273478	2022	N/A	O175:H31	200	-	+
1662824	SRR20230831	2022	Egypt	O82:H25	278	CC278	+
1662775	SRR20230818	2022	N/A	O63:H32	4767	CC10	+
1664362	SRR20273456	2022	N/A	O104:H4	678	-	+
1665743	SRR20352874	2022	European continent	O86:H2	10	CC10	+
1666563	SRR20331146	2022	Mexico	O99:H10	34	CC10	+
1669641	SRR20508456	2022	N/A	O181:H4	678	-	+
1669931	SRR20510104	2022	Morocco	O unidentifiable:H33	7048	-	+
1671597	SRR20673603	2022	Ghana	O181:H4	678	-	+
1672367	SRR20697532	2022	Egypt	O176:H34	130	-	+
1672394	SRR20697530	2022	N/A	O131:H8	5617	-	+
1674824	SRR20752801	2022	India	O176:H33	10698	-	+
1676367	SRR20829145	2022	Egypt	O181:H4	678	-	+
1676629	SRR20869030	2022	N/A	O99:H10	34	CC10	+
1676681	SRR20868941	2022	N/A	O175:H28	200	-	+
1676622	SRR20862377	2022	N/A	O91:H25	278	CC278	+
1679340	SRR21007730	2022	Turkey	O44:H2	1380	-	+
1679301	SRR21007670	2022	Egypt	O78:H2	10	CC10	+
1679337	SRR21007701	2022	N/A	O unidentifiable:H30	38	CC38	+
1680393	SRR21018069	2022	Turkey	O111:H21	40	-	+
1680487	SRR21018066	2022	N/A	O91:H25	278	CC278	+
1682293	SRR21109092	2022	African continent	O unidentifiable:H10	295	-	+
1683071	SRR21129380	2022	Turkey	O111:H21	40	-	+
1683032	SRR21128846	2022	Mexico	O unidentifiable:H19	278	CC278	+
1684476	SRR21129269	2022	N/A	O33:H16	295	-	+
1684455	SRR21129327	2022	Egypt	O15:H1	2253	-	+
1686656	SRR21205615	2022	Turkey	O99:H10	34	CC10	+
1686682	SRR21205550	2022	N/A	O3:H2	10	CC10	+
1686912	SRR21205536	2022	Jamaica	O99:H10	34	CC10	+
1687755	SRR21205721	2022	Turkey	O111:H21	40	-	+
1687731	SRR21205649	2022	Turkey	O111:H21	40	-	+
1687708	SRR21205788	2022	N/A	O92:H33	34	CC10	+
1686701	SRR21205750	2022	N/A	O unidentifiable:H31	3032	-	+
1688445	SRR21205805	2022	Pakistan	O65:H12	841	-	+
1689046	SRR21205659	2022	Not stated	O104:H4	678	-	+
1689051	SRR21205766	2022	N/A	O91:H25	278	CC278	+
1689052	SRR21205651	2022	N/A	O181:H16	7326	-	+
1690816	SRR21283998	2022	N/A	O99:H10	34	CC10	+
1690744	SRR21284034	2022	Cuba	O92:H33	34	CC10	+
1690882	SRR21284020	2022	N/A	O55:H21	4213	CC4213	+
1692302	SRR21404585	2022	N/A	O99:H10	34	CC10	+
1692338	SRR21404527	2022	Morocco	O104:H4	P3743	-	+
1693814	SRR21404560	2022	N/A	O78:H10	975	CC10	+
1693828	SRR21404559	2022	Middle East (region)	O176:H33	10698	-	+
1693848	SRR21404556	2022	N/A	O86:H2	10	CC10	+
1702363	SRR21525143	2022	N/A	O175:H28	200	-	+
1695047	SRR21413054	2022	Not stated	O92:H33	34	CC10	+
1694997	SRR21413068	2022	Cape verde	O181:H4	678	-	+
1697113	SRR21465847	2022	Costa rica	O55:H21	4213	CC4213	+
1697105	SRR21465939	2022	N/A	O92:H33	34	CC10	+
1706638	SRR21628779	2022	N/A	O175:H28	200	-	+
1698359	SRR21488051	2022	N/A	O99:H10	34	CC10	+
1698403	SRR21488036	2022	Egypt	O175:H31	200	-	+
1699282	SRR21504753	2022	Morocco	O92:H33	34	CC10	+
1699396	SRR21504785	2022	Tunisia	O175:H28	200	-	+
1700588	SRR21520434	2022	N/A	O111:H21	40	-	+
1700611	SRR21520324	2022	Cameroon	O128ab:H21	40	-	+
1700596	SRR21520459	2022	N/A	O92:H33	34	CC10	+
1700593	SRR21520438	2022	N/A	O175:H28	200	-	+
1702452	SRR21525069	2022	N/A	O111:H21	40	-	+
1702372	SRR21525030	2022	Turkey	O92:H33	34	CC10	+
1702420	SRR21525041	2022	N/A	O44:H18	1380	-	+
1702383	SRR21525091	2022	N/A	O unidentifiable:H10	6259	-	+
1702375	SRR21525015	2022	N/A	O111:H21	40	-	+
1704297	SRR21607696	2022	N/A	O86:H2	10	CC10	+
1704332	SRR21607543	2022	N/A	O44:H18	1380	-	+
1704335	SRR21607698	2022	N/A	O99:H10	34	CC10	+
1704293	SRR21607544	2022	Mexico	O175:H27	200	-	+
1705683	SRR21618963	2022	Pakistan	O unidentifiable:H19	278	CC278	+
1705751	SRR21618943	2022	Egypt	O175:H31	200	-	+
1705730	SRR21618959	2022	N/A	O175:H31	200	-	+
1704554	SRR21616141	2022	Turkey	O126:H27	3570	-	+
1707802	SRR21618960	2022	N/A	O92:H33	34	CC10	+
1707861	SRR21618956	2022	Turkey	O99:H10	34	CC10	+
1707801	SRR21619065	2022	N/A	O44:H18	1380	-	+
1707817	SRR21619088	2022	N/A	O130:H27	31	-	+
1710411	SRR21918485	2022	N/A	O175:H31	200	-	+
1710371	SRR21918509	2022	Morocco	O104:H4	P3743	-	+
1710420	SRR21918488	2022	India	O unidentifiable:H10	6259	-	+
1710383	SRR21918562	2022	N/A	O181:H4	678	-	+
1710410	SRR21918409	2022	N/A	O175:H31	200	-	+
1710370	SRR21918556	2022	N/A	O175:H28	200	-	+
1710374	SRR21918545	2022	N/A	O unidentifiable:H10	295	-	+
1710377	SRR21918450	2022	N/A	O unidentifiable:H10	6259	-	+
1710434	SRR21918419	2022	N/A	O130:H27	31	-	+
1710422	SRR21918477	2022	Pakistan	O unidentifiable:H31	3032	-	+
1710425	SRR21918581	2022	N/A	O unidentifiable:H31	3032	-	+
1710441	SRR21918493	2022	France	O3:H2	10	CC10	+
1711705	SRR21918526	2022	Egypt	O181:H16	7326	-	+
1711765	SRR21918481	2022	Cuba	O99:H10	34	CC10	+
1713711	SRR21918468	2022	N/A	O92:H33	34	CC10	+
1713926	SRR21910694	2022	Tunisia	O99:H10	34	CC10	+
1713906	SRR21910803	2022	Egypt	O unidentifiable:H10	295	-	+
1713897	SRR21910578	2022	Turkey	O92:H33	34	CC10	+
1713924	SRR21918417	2022	N/A	O181:H4	678	-	+
1713840	SRR21918497	2022	Spain	O99:H4	10	CC10	+
1713854	SRR21918442	2022	N/A	O81:H27	2178	-	+
1713864	SRR21910394	2022	African continent	O175:H31	200	-	+
1713799	SRR21918534	2022	N/A	O92:H33	34	CC10	+
1713857	SRR21918444	2022	Morocco	O104:H4	678	-	+
1714750	SRR21910911	2022	N/A	O92:H33	34	CC10	+
1714773	SRR21910363	2022	N/A	O39:H49	2178	-	+
1716780	SRR21910381	2022	N/A	O111:H21	40	-	+
1716789	SRR21910384	2022	Iraq	O unidentifiable:H12	10	CC10	+
1716744	SRR21918494	2022	Not stated	O104:H4	678	-	+
1717595	SRR21910345	2022	N/A	O130:H27	31	-	+
1717589	SRR21910349	2022	N/A	O176:H34	130	-	+
1718572	SRR21910796	2022	N/A	O99:H6	68	-	+
1718602	SRR21910440	2022	N/A	O86:H2	10	CC10	+
1718600	SRR21910401	2022	N/A	O3:H2	10	CC10	+
1718632	SRR21910883	2022	N/A	O92:H33	34	CC10	+
1721276	SRR21910600	2022	N/A	O99:H10	34	CC10	+
1721268	SRR21910458	2022	N/A	O99:H10	34	CC10	+
1721283	SRR21910656	2022	Morocco	O181:H16	7326	-	+
1721234	SRR21910535	2022	N/A	O65:H11	7025	-	+
1721205	SRR21910601	2022	Egypt	O181:H4	678	-	+
1722861	SRR21910561	2022	Egypt	O176:H34	130	-	+
1722822	SRR21910314	2022	Not stated	O15:H1	2253	-	+
1722856	SRR21910293	2022	Morocco	O77:H18	2959	-	+
1723566	SRR21910342	2022	N/A	O175:H31	200	-	+
1724486	SRR21910544	2022	N/A	O111:H21	40	-	+
1725291	SRR21910658	2022	N/A	O6:H10	4305	-	+
1725266	SRR21910559	2022	N/A	O99:H10	34	CC10	+
1726600	SRR21910717	2022	Pakistan	O176:H34	130	-	+
1730781	SRR21986790	2022	N/A	O92:H33	34	CC10	+
1730783	SRR21986794	2022	N/A	O175:H28	200	-	+
1729788	SRR22006920	2022	N/A	O90:H4	678	-	+
1729812	SRR22007531	2022	N/A	O176:H34	130	-	+
1729745	SRR22006603	2022	Brazil	O92:H33	34	CC10	+
1729763	SRR22007377	2022	N/A	O92:H33	34	CC10	+
1733191	SRR22016577	2022	African continent	O44:H18	1380	-	+
1733237	SRR22016567	2022	Not stated	O unidentifiable:H16	7326	-	+
1733246	SRR22016553	2022	N/A	O92:H33	34	CC10	+
1735022	SRR22085177	2022	Kenya	O91:H21	P3769	-	+
1735042	SRR22096614	2022	N/A	O17-O77:H18	1380	-	+
1736089	SRR22085110	2022	Uganda	O175:H31	Novel ST. Closest ST:40 (SLV)	-	+
1736095	SRR22085228	2022	N/A	O175:H31	200	-	+
1736806	SRR22085184	2022	N/A	O181:H4	678	-	+
1736841	SRR22085116	2022	N/A	O92:H33	34	CC10	+
1736838	SRR22085221	2022	N/A	O181:H4	678	-	+
1736772	SRR22085140	2022	N/A	O131:H19	10	CC10	+
1736864	SRR22084800	2022	N/A	O unidentifiable:H10	6259	-	+
1739093	SRR22099613	2022	Cape verde	O181:H4	678	-	+
1738037	SRR22096618	2022	Cape verde	O181:H4	678	-	+
1738108	SRR22096619	2022	N/A	O114:H10	10	CC10	+
1738043	SRR22096617	2022	N/A	O15:H1	2253	-	+
1738041	SRR22096632	2022	N/A	O unidentifiable:H4	278	CC278	+
1739223	SRR22133335	2022	Cape verde	O86:H2	10	CC10	+
1739235	SRR22133350	2022	Cape verde	O92:H33	34	CC10	+
1741230	SRR22196937	2022	N/A	O55:H21	4213	CC4213	+
1741191	SRR22196818	2022	Tunisia	O99:H10	34	CC10	+
1741216	SRR22199840	2022	Cape verde	O181:H4	678	-	+
1741236	SRR22196934	2022	Cape verde	O181:H4	678	-	+
1742492	SRR22196931	2022	Jordan	O92:H33	34	CC10	+
1742567	SRR22196940	2022	N/A	O181:H4	678	-	+
1747599	SRR22247549	2022	Cape verde	O181:H4	678	-	+
1747616	SRR22247570	2022	Cape verde	O181:H4	678	-	+
1747579	SRR22247601	2022	N/A	O unidentifiable:H4	278	CC278	+
1747554	SRR22247566	2022	Cape verde	O181:H4	678	-	+
1749669	SRR22270461	2022	Turkey	O130:H27	31	-	+
1748491	SRR22270452	2022	Cape verde	O181:H4	678	-	+
1749676	SRR22270488	2022	N/A	O78:H2	10	CC10	+
1749693	SRR22270442	2022	N/A	O126:H27	200	-	+
1749735	SRR22270483	2022	N/A	O92:H33	34	CC10	+
1751225	SRR22284283	2022	Morocco	O154:H21	40	-	+
1752783	SRR22324927	2022	N/A	O unidentifiable:H10	295	-	+
1754071	SRR22324932	2022	N/A	O99:H10	34	CC10	+
1755747	SRR22340629	2022	N/A	O55:H21	4213	CC4213	+
1755742	SRR22348940	2022	N/A	O15:H1	2253	-	+
1755783	SRR22340595	2022	Egypt	O92:H33	34	CC10	+
1755751	SRR22340607	2022	N/A	O181:H4	678	-	+
1757782	SRR22340601	2022	N/A	O104:H4	P3775	-	+
1757728	SRR22348927	2022	Cameroon	O175:H28	200	-	+
1757761	SRR22348948	2022	N/A	O175:H28	200	-	+
1758539	SRR22351299	2022	Cape verde	O181:H4	678	-	+
1757774	SRR22348929	2022	Somalia	O unidentifiable:H12	10	CC10	+
1766454	SRR22418156	2022	N/A	O3:H2	10	CC10	+
1769864	SRR22432236	2022	Egypt	O55:H21	4213	CC4213	+
1769863	SRR22432879	2022	N/A	O111:H21	40	-	+
1771049	SRR22432864	2022	N/A	O126:H27	200	-	+
1771493	SRR22469516	2022	Egypt	O3:H2	10	CC10	+
1774221	SRR22509181	2022	Pakistan	O104:H4	678	-	+
1774176	SRR22509179	2022	N/A	O33:H10	10	CC10	+
1775791	SRR22516084	2022	Cape verde	O181:H4	678	-	+
1775826	SRR22516085	2022	N/A	O175:H28	200	-	+
1774214	SRR22509173	2022	Egypt	O92:H33	34	CC10	+
1778986	SRR22520735	2022	N/A	O99:H10	34	CC10	+
1779426	SRR22577984	2022	N/A	O86:H2	10	CC10	+
1779453	SRR22577992	2022	N/A	O92:H33	34	CC10	+
1779429	SRR22577998	2022	Peru	O92:H33	34	CC10	+
1781872	SRR22640845	2022	N/A	O78:H30	10	CC10	+
1781886	SRR22630986	2022	India	O104:H4	278	CC278	+
1781883	SRR22632910	2022	India	O176:H33	10698	-	+
1781880	SRR22640893	2022	Mexico	O175:H27	P3785	-	+
1783005	SRR22633072	2022	N/A	O99:H10	34	CC10	+
1786552	SRR22752161	2022	N/A	O99:H6	68	-	+
1786527	SRR22752177	2022	Cape verde	O181:H4	678	-	+
1786533	SRR22752121	2022	N/A	O181:H16	7326	-	+
1787379	SRR22775856	2022	Bolivia	O92:H33	34	CC10	+
1787384	SRR22774215	2022	Gambia	O104:H4	678	-	+
1786617	SRR22752172	2022	N/A	O111:H21	40	-	+
1787402	SRR22797088	2022	Egypt	O3:H2	10	CC10	+
1787382	SRR22773815	2022	Egypt	O78:H10	P3787	-	+
1787395	SRR22774496	2022	N/A	O55:H21	P3788	-	+
1787367	SRR22769405	2022	N/A	O176:H34	130	-	+
1787424	SRR22774102	2022	African continent	O165:H4	278	CC278	+
1788217	SRR22797041	2022	N/A	O99:H4	10	CC10	+
1790139	SRR22801743	2022	N/A	O unidentifiable:H2	10	CC10	+
1790149	SRR22801746	2022	N/A	O99:H10	34	CC10	+
1790807	SRR22801740	2022	N/A	O111:H21	40	-	+
1790785	SRR22801722	2022	N/A	O114:H10	10	CC10	+
1790819	SRR22801728	2022	N/A	O33:H10	10	CC10	+
1791457	SRR22851323	2022	Egypt	O163:H4	278	CC278	+
1791480	SRR22851374	2022	Not stated	O104:H4	678	-	+
1791517	SRR22851308	2022	N/A	O175:H28	200	-	+
1793135	SRR22851330	2022	N/A	O175:H31	200	-	+
1796510	SRR22893629	2022	N/A	O3:H2	10	CC10	+
1796479	SRR22893649	2022	N/A	O126:H27	200	CC40	+
1796517	SRR22893654	2022	N/A	O126:H27	200	CC40	+
1799250	SRR22908992	2022	N/A	O111:H21	40	CC40	+
1799252	SRR22909092	2022	N/A	O3:H2	10	CC10	+
1802688	SRR22938825	2022	N/A	O44:H18	1380	-	+
1802679	SRR22938823	2022	N/A	O99:H6	68	-	+
1804106	SRR22958150	2022	Gambia	O11:H25	457	-	+
1804070	SRR22957930	2022	N/A	O11:H2	10	CC10	+
1804065	SRR22972390	2022	Tanzania, united republic of	O63:H32	4767	CC10	+
1804069	SRR22959295	2022	N/A	O17-O77:H18	2959	-	+
1804051	SRR22959315	2022	N/A	O81:H unidentifiable	10	CC10	+
1804041	SRR22957932	2022	N/A	O33:H16	295	-	+
1805124	SRR22989518	2022	Nigeria	O181:H16	3748	-	+
1805100	SRR22989549	2022	N/A	O unidentifiable:H19	746	-	+
1805147	SRR23000017	2022	N/A	O92:H33	34	CC10	+
1806092	SRR23010354	2022	N/A	O unidentifiable:H16	7326	-	+
1806156	SRR23010364	2022	N/A	O44:H18	1380	-	+
1806171	SRR23010336	2022	N/A	O92:H33	34	CC10	+
1807132	SRR23026077	2022	N/A	O175:H31	200	CC40	+
1807108	SRR23025660	2022	N/A	O unidentifiable:H19	746	-	+
1807129	SRR23026116	2022	N/A	O unidentifiable:H2	10	CC10	+
1810683	SRR23051539	2022	N/A	O111:H21	40	CC40	+
1813988	SRR23076359	2023	N/A	O111:H21	40	CC40	+
1815942	SRR23100121	2023	N/A	O99:H30	P3792	-	+
1815952	SRR23100402	2023	N/A	O126:H27	200	CC40	+
1822140	SRR23126593	2023	N/A	O111:H21	40	CC40	+
1822193	SRR23126594	2023	N/A	O111:H21	40	CC40	+
1822179	SRR23128762	2023	N/A	O111:H21	40	CC40	+
1822183	SRR23126596	2023	N/A	O44:H18	1380	-	+
1822153	SRR23129948	2023	N/A	O111:H21	40	CC40	+
1822207	SRR23129623	2023	N/A	O111:H21	40	CC40	+
1822203	SRR23129965	2023	N/A	O44:H1	13482	-	+
1822206	SRR23168508	2023	N/A	O111:H21	40	CC40	+
1825002	SRR23185601	2023	N/A	O111:H21	40	CC40	+
1825003	SRR23185582	2023	N/A	O111:H21	40	CC40	+
1825004	SRR23185592	2023	N/A	O111:H21	40	CC40	+
1825005	SRR23185599	2023	N/A	O111:H21	40	CC40	+
1825006	SRR23185595	2023	N/A	O111:H21	40	CC40	+
1825010	SRR23185604	2023	N/A	O111:H21	40	CC40	+
1826028	SRR23185591	2023	South africa	O44:H12	130	-	+
1831243	SRR28220651	2023	N/A	O111:H21	40	CC40	+
1831533	SRR28220717	2023	N/A	O126:H27	200	CC40	+
1837178	SRR28208719	2023	N/A	O111:H21	40	CC40	+
1858534	-	2023	Mexico	O92:H33	34	CC10	+
1858537	-	2023	India	O54:H42	6281	-	+
1837400	-	2023	N/A	O78:H10	10	CC10	+
1837357	SRR28208649	2023	N/A	O86:H27	3570	-	+
1864414	-	2023	Not stated	O77:H18	1380	-	+
1842211	-	2023	N/A	O125ab:H21	40	CC40	+
1842129	SRR28208672	2023	South africa	O131:H27	295	-	+
1844263	SRR28208669	2023	N/A	O92:H33	34	CC10	+
1844251	SRR28208715	2023	N/A	O3:H2	10	CC10	+
1844316	SRR28208643	2023	N/A	O111:H21	40	CC40	+
1847049	SRR28208710	2023	N/A	O65:H4	3012	-	+
1849444	SRR28204611	2023	Bangladesh	O11:H25	457	-
1851396	SRR28204621	2023	N/A	O99:H10	34	CC10	+
1851397	SRR28204666	2023	N/A	O86:H2	10	CC10	+
1851399	-	2023	N/A	O15:H2	10	CC10	+
1852300	SRR28204659	2023	Not stated	O unidentifiable:H19	159	-	+
1852347	SRR28204703	2023	India	O81:H unidentifiable	10	CC10	+
1852322	SRR28204654	2023	Not stated	O44:H18	1380	-	+
1852298	SRR28204644	2023	N/A	O126:H27	200	CC40	+
1853092	SRR28204653	2023	N/A	O44:H1	501	-	+
1853106	SRR28204665	2023	Egypt	O44:H18	394	-	+
1856909	SRR28204832	2023	N/A	O175:H31	200	CC40	+
1857676	SRR28204609	2023	N/A	O99:H10	34	CC10	+
1859240	SRR28204647	2023	N/A	O126:H27	200	CC40	+
1860282	-	2023	Thailand	O130:H27	31	-	+
1860290	SRR28204675	2023	N/A	O126:H27	200	CC40	+
1862291	SRR28200680	2023	N/A	O99:H4	226	-	+
1862222	SRR28200638	2023	N/A	O92:H33	34	CC10	+
1863321	SRR28200645	2023	Egypt	O176:H33	10	CC10	+
1863328	SRR28200707	2023	Pakistan	O121:H34	10600	-	+
1868538	SRR28200718	2023	N/A	O55:H21	4213	CC4213	+
1868539	SRR28200669	2023	N/A	O unidentifiable:H10	295	-	+
1870594	SRR28200641	2023	N/A	O130:H27	31	-	+
1879747	SRR28204534	2023	N/A	O15:H6	69	CC69	+
1873031	SRR28200717	2023	South africa	O65:H11	7025	-	+
1873037	SRR28200598	2023	N/A	O175:H31	200	CC40	+
1873049	SRR28172242	2023	Costa rica	O92:H33	34	CC10	+
1878124	SRR28172145	2023	India	O131:H25	200	CC40	+
1881103	SRR28200585	2023	N/A	O111:H21	40	CC40	+
1881114	SRR28172218	2023	N/A	O111:H21	40	CC40	+
1881113	SRR28172250	2023	Pakistan	O131:H4	678	CC678	+
1881116	SRR28172220	2023	Egypt	O unidentifiable:H19	278	CC278	+
1879773	SRR28172202	2023	N/A	O176:H33	10	CC10	+
1885075	SRR28172324	2023	Not stated	O unidentifiable:H19	746	-	+
1885099	SRR28172328	2023	Pakistan	O175:H27	200	CC40	+
1105169	SRR29270314	2023	Pakistan	O78:H10	975	CC10	+
1897001	SRR28172260	2023	Pakistan	O44:H18	P3817	-	+
1897019	SRR28158752	2023	N/A	O33:H19	P3816	-	+
1897023	SRR28158600	2023	South africa	O181:H4	678	CC678	+
1897025	SRR28158655	2023	South africa	O92:H33	34	CC10	+
1901672	SRR28158643	2023	N/A	O78:H10	975	CC10	+
1897036	SRR28158767	2023	N/A	O176:H33	10698	-	+
1901497	SRR28158598	2023	N/A	O65:H4	3012	-	+
1901712	SRR28158865	2023	Egypt	O99:H10	34	CC10	+
1903269	SRR28158825	2023	N/A	O3:H2	10	CC10	+
1903271	SRR28158619	2023	N/A	O181:H4	678	CC678	+
1904550	SRR28158843	2023	Not stated	O84:H19	278	CC278	+
1904557	SRR28158827	2023	South africa	O104:H4	678	CC678	+
1908216	SRR28158656	2023	Egypt	O63:H32	4767	CC10	+
1904595	SRR28158849	2023	Asian continent	O81:H5	10	CC10	+
1907858	SRR28158770	2023	N/A	O182:H23	2186	-	+
1910349	SRR28158634	2023	Egypt	O78:H10	14141	-	+
1910350	SRR28158606	2023	N/A	O unidentifiable:H10	6259	-	+
1910353	SRR28158836	2023	Pakistan	O176:H33	10698	-	+
1098267	SRR29270373	2023	Egypt	O78:H10	975	CC10	+
1098269	SRR29270446	2023	N/A	O131:H4	278	CC278	+
1098272	SRR29270413	2023	African continent	O99:H10	34	CC10	+
1098096	SRR29270364	2023	N/A	O111:H21	40	CC40	+
1099106	SRR29270423	2023	N/A	O130:H27	31	-	+
1116545	SRR29259234	2023	South africa	O181:H16	7326	-	+
1103954	SRR29270303	2023	N/A	O126:H27	200	CC40	+
1104683	SRR29270332	2023	N/A	O15:H1	2253	-	+
1104690	SRR29270354	2023	Dominican republic	O unidentifiable:H19	159	-	+
1104694	SRR29270299	2023	Egypt	O unidentifiable:H16	7326	-	+
1110466	SRR29259251	2023	Pakistan	O181:H4	678	CC678	+
1112287	SRR29259241	2023	N/A	O15:H18	69	CC69	+
1112292	SRR29259440	2023	Pakistan	O6:H10	4305	-	+
1112221	SRR29259418	2023	N/A	O182:H23	2186	-	+
1116552	SRR29259485	2023	African continent	O unidentifiable:H2	10	CC10	+
1116556	SRR29259174	2023	N/A	O unidentifiable:H27	200	CC40	+
1116557	SRR29259301	2023	Egypt	O175:H31	200	CC40	+
1116558	SRR29259495	2023	N/A	O175:H31	13366	-	+
1116143	SRR29259438	2023	Egypt	O unidentifiable:H30	38	CC38	+
1116146	SRR29259339	2023	Mexico	O92:H33	34	CC10	+
1116148	SRR29259470	2023	N/A	O6:H10	4305	-	+
1118731	SRR29270414	2023	N/A	O111:H21	40	CC40	+
1118739	SRR29259469	2023	Pakistan	O92:H33	227	CC10
1120323	SRR29259480	2023	N/A	O44:H1	13482	-	+
1120328	SRR29259472	2023	N/A	O166:H15	2914	-	+
1120329	SRR29259256	2023	N/A	O111:H21	40	CC40	+
1122755	SRR29259414	2023	N/A	O unidentifiable:H10	6259	-	+
1124606	-	2023	N/A	O99:H10	34	CC10	+
1124615	SRR29259170	2023	Egypt	O unidentifiable:H4	278	CC278	+
1124586	SRR29259517	2023	N/A	O126:H27	200	CC40	+
1124587	SRR29270337	2023	N/A	O92:H33	34	CC10	+
1128055	SRR29259395	2023	N/A	O15:H6	69	CC69	+
1128057	SRR29259280	2023	Asian continent	O113:H32	10848	-	+
1128396	SRR29259316	2023	N/A	O99:H10	34	CC10	+
1128398	SRR29259505	2023	N/A	O111:H21	40	CC40	+
1128399	SRR29259446	2023	N/A	O86:H30	38	CC38	+
1128402	SRR29270443	2023	Egypt	O65:H12	841	-	+
1132765	SRR29259325	2023	Egypt	O99:H10	34	CC10	+
1144430	SRR29256157	2023	N/A	O126:H27	200	CC40	+
1134983	SRR29259177	2023	Egypt	O175:H28	200	CC40	+
1135023	SRR29256135	2023	N/A	O86:H27	P3836	-	+
1137637	SRR29256237	2023	Egypt	O unidentifiable:H10	295	-	+
1137638	SRR29256218	2023	N/A	O176:H34	130	-	+
1137640	SRR29256320	2023	N/A	O111:H21	40	CC40	+
1139191	SRR29256108	2023	N/A	O unidentifiable:H2	10	CC10	+
1139197	SRR29256111	2023	N/A	O3:H2	10	CC10	+
1141656	SRR29256223	2023	N/A	O15:H18	69	CC69	+
1141661	SRR29256060	2023	N/A	O unidentifiable:H10	6259	-	+
1142553	SRR29256318	2023	Venezuela	O114:H10	10	CC10	+
1142555	SRR29256172	2023	N/A	O181:H16	7326	-	+
1144423	SRR29256241	2023	N/A	O111:H21	40	CC40	+
1144428	SRR29256247	2023	Not stated	O175:H28	200	CC40	+
1144902	SRR29256127	2023	N/A	O unidentifiable:H34	130	-	+
1144907	SRR29256117	2023	N/A	O140:H30	38	CC38	-
1145090	SRR29256164	2023	N/A	O unidentifiable:H12	1196	-	+
1147711	SRR29256174	2023	N/A	O unidentifiable:H19	5601	-	+
1152679	SRR29256352	2023	N/A	O99:H10	34	CC10	+
1152681	SRR29256085	2023	Asian continent	O176:H33	10698	-	+
1153578	SRR29256188	2023	India	O86:H4	501	-	+
1155650	SRR29256253	2023	N/A	O unidentifiable:H30	38	CC38	+
1155651	SRR29256178	2023	N/A	O25:H4	131	CC131	+
1160326	SRR29256175	2023	N/A	O15:H34	6303	-	+
1162293	SRR29252579	2023	Mexico	O unidentifiable:H10	295	-	+
1162300	SRR29252348	2023	India	O99:H30	38	CC38	+
1162303	SRR29252572	2023	N/A	O86:H27	P3836	-	+
1160594	SRR29252597	2023	N/A	O126:H27	200	CC40	+
1164436	SRR29252344	2023	Indonesia	O59:H19	1136	-	+
1167573	SRR29252493	2023	N/A	O92:H33	34	CC10	+
1167581	SRR29252474	2023	N/A	O unidentifiable:H31	3032	-	+
1171714	SRR29252429	2023	N/A	O126:H27	200	CC40	+
1170157	SRR29252330	2023	N/A	O111:H21	40	CC40	+
1170164	SRR29252342	2023	N/A	O104:H4	678	CC678	+
1171688	SRR29252551	2023	N/A	O111:H21	40	CC40	+
1171698	SRR29252588	2023	N/A	O111:H21	40	CC40	+
1171699	SRR29252565	2023	N/A	O181:H16	7326	-	+
1171702	SRR29252509	2023	N/A	O44:H18	1380	-	+
1172860	SRR29241116	2023	N/A	O111:H21	40	CC40	+
1172861	SRR29240984	2023	N/A	O111:H21	40	CC40	+
1172862	SRR29241149	2023	N/A	O111:H21	40	CC40	+
1172876	SRR29241000	2023	N/A	O131:H27	295	-	+
1181048	SRR29241031	2023	N/A	O181:H4	678	CC678	+
1175868	SRR29240990	2023	N/A	O111:H21	40	CC40	+
1175883	SRR29241015	2023	Morocco	O104:H4	678	CC678	+
1175875	SRR29241156	2023	N/A	O92:H33	34	CC10	+
1175876	SRR29241029	2023	N/A	O90:H4	678	CC678	+
1176821	SRR29241154	2023	N/A	O5:H10	43	CC10	+
1176822	SRR29240996	2023	N/A	O86:H30	38	CC38	+
1176825	SRR29241251	2023	N/A	O126:H27	200	CC40	+
1176827	SRR29241085	2023	Pakistan	O unidentifiable:H19	5601	-	+
1176828	SRR29241011	2023	India	O175:H31	200	CC40	+
1179212	SRR29241140	2023	Jordan	O unidentifiable:H19	5601	-	+
1181052	SRR29241260	2023	Jordan	O130:H27	31	-	+
1181056	SRR29240944	2023	N/A	O55:H21	4213	CC4213	+
1182646	SRR29241089	2023	African continent	O59:H19	1136	-	+
1182688	SRR29240974	2023	N/A	O unidentifiable:H30	38	CC38	+
1182689	SRR29240994	2023	N/A	O126:H27	200	CC40	+
1184365	SRR29241273	2023	Viet nam	O unidentifiable:H31	3032	-	+
1184656	SRR29241058	2023	N/A	O unidentifiable:H31	P3849	-	+
1184658	SRR29241002	2023	N/A	O86:H2	349	-	+
1184659	SRR29241097	2023	N/A	O126:H27	200	CC40	+
1184670	SRR29240981	2023	N/A	O15:H1	2253	-	+
1179220	SRR29241067	2023	N/A	O15:H2	10	CC10	+
1188567	SRR29225425	2023	N/A	O131:H4	278	CC278	+
1188573	SRR29225548	2023	N/A	O176:H33	10698	-	+
1188575	SRR29225622	2023	Cape verde	O unidentifiable:H4	12598	-	+
1189398	SRR29225576	2023	N/A	O unidentifiable:H2	10	CC10	+
1189400	SRR29225558	2023	N/A	O unidentifiable:H10	295	-	+
1189720	SRR29225644	2023	N/A	O126:H27	200	CC40	+
1189722	SRR29225450	2023	N/A	O126:H27	200	CC40	+
1191061	SRR29225650	2023	N/A	O126:H27	200	CC40	+
1189754	SRR29225607	2023	N/A	O161:H19	278	CC278	+
1189758	SRR29225720	2023	N/A	O unidentifiable:H31	3032	-	+
1189759	SRR29225839	2023	N/A	O126:H27	200	CC40	+
1189772	SRR29225521	2023	N/A	O126:H27	200	CC40	+
1191479	SRR29225553	2023	N/A	O126:H27	200	CC40	+
1192064	SRR29225636	2023	N/A	O unidentifiable:H31	3032	-	+
1192067	SRR29225515	2023	N/A	O176:H34	130	-	+
1192073	SRR29241163	2023	N/A	O126:H27	200	CC40	+
1193288	SRR29225534	2023	N/A	O15:H18	69	CC69	+
1193292	SRR29226021	2023	N/A	O111:H21	40	CC40	+
1194092	SRR29225454	2023	Morocco	O175:H31	200	CC40	+
1195441	SRR29225562	2023	Egypt	O107:H27	10	CC10	+
1196369	SRR29208636	2023	Egypt	O175:H28	200	CC40	+
1197313	SRR29208664	2023	Mexico	O unidentifiable:H10	6259	-	+
1197317	-	2023	N/A	O126:H27	200	CC40	+
1197319	SRR29208807	2023	N/A	O33:H16	295	-	+
1197322	SRR29208785	2023	N/A	O15:H1	2253	-	+
1196862	SRR29208675	2023	Peru	O28ab:H12	200	CC40	+
1196863	SRR29208672	2023	N/A	O99:H10	34	CC10	+
1196869	SRR29208650	2023	Egypt	O104:H4	678	CC678	+
1196870	SRR29208571	2023	N/A	O126:H27	200	CC40	+
1196871	SRR29208575	2023	N/A	O33:H16	295	-	+
1196872	SRR29208676	2023	N/A	O131:H19	10	CC10	+
1196874	SRR29208590	2023	N/A	O104:H4	678	CC678	+
1196875	SRR29208587	2023	N/A	O1:H34	12690	-	+
1198110	SRR29240998	2023	Turkey	O181:H16	7326	-	+
1199898	SRR29228159	2023	N/A	O175:H31	200	CC40	+
1199902	SRR29208591	2023	Dominican republic	O176:H33	10	CC10	+
1200194	SRR29208746	2023	N/A	O92:H33	34	CC10	+
1200196	SRR29208719	2023	N/A	O126:H27	200	CC40	+
1201819	SRR29208665	2023	N/A	O99:H10	34	CC10	+
1202410	SRR29200338	2023	Egypt	O130:H27	31	-	+
1202411	SRR29200346	2023	N/A	O unidentifiable:H2	10	CC10	+
1203974	SRR29200288	2023	N/A	O61:H4	278	CC278	+
1204308	SRR29208774	2023	N/A	O104:H4	678	CC678	+
1205169	SRR29200206	2023	N/A	O175:H31	200	CC40	+
1205171	SRR29200051	2023	N/A	O78:H30	10	CC10	+
1206088	SRR29199947	2023	N/A	O111:H21	40	CC40	+
1206091	SRR29200099	2023	Egypt	O unidentifiable:H30	38	CC38	+
1211837	SRR29188681	2023	Not stated	O99:H10	34	-	+
1206098	SRR29200015	2023	N/A	O81:H27	10	CC10	+
1206100	SRR29200389	2023	France	O99:H10	34	CC10	+
1211842	SRR29188677	2023	N/A	O126:H27	200	CC40	+
1207073	SRR29200021	2023	Turkey	O175:H28	200	CC40	+
1208500	SRR29208734	2023	Pakistan	O unidentifiable:H30	38	CC38	+
1208508	SRR29199964	2023	N/A	O unidentifiable:H10	295	-	+
1208510	SRR29200289	2023	N/A	O90:H21	40	CC40	+
1208511	SRR29199958	2023	N/A	O99:H10	34	CC10	+
1209488	SRR29199983	2023	N/A	O175:H31	200	CC40	+
1209500	SRR29199981	2023	N/A	O131:H4	278	CC278	+
1209504	SRR29199985	2023	Egypt	O104:H4	678	CC678	+
1208525	SRR29200076	2023	Not stated	O176:H33	10	CC10	+
1210821	SRR29188687	2023	N/A	O99:H4	10	CC10	+
1210862	SRR29188613	2023	Turkey	O175:H31	200	CC40	+
1210856	SRR29188596	2023	India	O113:H32	10848	-	+
1210857	SRR29188683	2023	N/A	O175:H28	200	CC40	+
1211857	SRR29188587	2023	Egypt	O181:H4	678	CC678	+
1211869	SRR29188653	2023	N/A	O92:H33	34	CC10	+
1211870	SRR29188594	2023	N/A	O99:H30	38	CC38	+
1211910	SRR29188620	2023	N/A	O130:H27	31	-	+
1211904	SRR29188624	2023	N/A	O69:H4	678	CC678	+
1214657	SRR29188622	2023	N/A	O92:H33	34	CC10	+
1217593	SRR29183985	2023	N/A	O21:H2	10	CC10	+
1217594	SRR29184002	2023	N/A	O21:H2	10	CC10	+
1217597	SRR29184025	2023	N/A	O176:H34	130	-	+
1218420	SRR29184060	2023	Egypt	O175:H31	200	CC40	+
1218422	SRR29184087	2023	Honduras	O69:H19	10	CC10	+
1218425	SRR29184127	2023	Tunisia	O99:H10	34	CC10	+
1219384	SRR29200337	2023	N/A	O55:H21	4213	CC4213	+
1219400	SRR29184242	2023	N/A	O114:H10	10	CC10	+
1219401	SRR29184232	2023	Turkey	O92:H33	34	CC10	+
1218161	SRR29200265	2023	N/A	O62:H30	NOVEL allele. Closest ST:34(SLV)	-	+
1218166	SRR29184155	2023	Pakistan	O unidentifiable:H19	5601	-	+
1218873	SRR29184097	2023	N/A	O126:H27	200	CC40	+
1218874	SRR29184015	2023	Not stated	O131:H19	10	CC10	+
1223183	SRR29184124	2023	N/A	O86:H2	10	CC10	+
1223110	SRR29184184	2023	Turkey	O15:H18	69	CC69	+
1223113	SRR29184120	2023	Mexico	O131:H27	295	-	+
1223124	SRR29184067	2023	N/A	O126:H27	200	CC40	+
1223130	SRR29184094	2023	Morocco	O92:H33	34	CC10	+
1223129	SRR29184076	2023	Egypt	O3:H2	10	CC10	+
1223831	SRR29184212	2023	N/A	O126:H27	200	CC40	+
1223849	SRR29184230	2023	N/A	O126:H27	200	CC40	+
1223858	SRR29184037	2023	N/A	O59:H19	1136	-	+
1226429	SRR29184066	2023	N/A	O99:H10	34	CC10	+
1226433	SRR29184237	2023	Morocco	O33:H16	295	-	+
1226434	SRR29184186	2023	Kenya	O175:H31	200	CC40	+
1226149	SRR29184061	2023	N/A	O99:H10	34	CC10	+
1226167	SRR29184251	2023	Egypt	O99:H10	34	CC10	+
1228801	SRR29184197	2023	N/A	O131:H27	295	-	+
1228815	SRR29184042	2023	N/A	O unidentifiable:H31	3032	-	+
1228834	SRR29176873	2023	Not stated	O92:H33	34	CC10	+
1258752	SRR29155159	2023	European continent	O44:H18	414	-	+
1258761	SRR29155008	2023	N/A	O175:H31	200	CC40
1229718	SRR29176913	2023	Turkey	O176:H34	130	-	+
1229720	SRR29176780	2023	N/A	O78:H10	975	CC10	+
1229726	SRR29176866	2023	Pakistan	O unidentifiable:H19	5601	-	+
1231605	SRR29176798	2023	N/A	O3:H2	10	CC10	+
1231608	SRR29176914	2023	Morocco	O unidentifiable:H10	295	-	+
1231611	SRR29176906	2023	N/A	O86:H27	3570	-	+
1233817	SRR29176733	2023	Albania	O181:H16	7326	-	+
1233824	SRR29176839	2023	N/A	O99:H10	34	CC10	+
1232168	SRR29177008	2023	Not stated	O114:H10	10	CC10	+
1232170	SRR29176855	2023	Kenya	O176:H33	10698	-	+
1232128	SRR29176877	2023	N/A	O99:H10	34	CC10	+
1232131	SRR29176785	2023	N/A	O176:H33	10698	-
1232125	SRR29176829	2023	Brazil	O15:H1	2253	-	+
1234669	SRR29176759	2023	Mexico	O165:H4	278	CC278	+
1234670	SRR29176781	2023	N/A	O126:H27	200	CC40	+
1234671	SRR29176724	2023	N/A	O92:H33	34	CC10	+
1234674	SRR29176760	2023	N/A	O92:H33	34	CC10	+
1234677	SRR29176756	2023	Mexico	O175:H27	200	CC40	+
1234678	SRR29176900	2023	N/A	O104:H4	678	CC678	+
1234380	SRR29176794	2023	N/A	O99:H10	34	CC10	+
1236620	SRR29176729	2023	N/A	O126:H27	3570	-	+
1236621	SRR29176940	2023	Antigua and Barbuda	O154:H21	40	CC40	+
1236546	SRR29176820	2023	N/A	O44:H18	1380	-	+
1236547	SRR29176792	2023	N/A	O104:H4	678	CC678	+
1236548	SRR29184013	2023	N/A	O55:H21	4213	CC4213	+
1236550	SRR29176928	2023	N/A	O131:H27	295	-	+
1236560	SRR29176850	2023	Carribean	O114:H10	10	CC10	+
1236317	SRR29176892	2023	N/A	O130:H27	31	-	+
1236319	SRR29176732	2023	Morocco	O unidentifiable:H10	6259	-	+
1236326	SRR29176862	2023	Morocco	O unidentifiable:H10	295	-	+
1236327	SRR29199970	2023	Morocco	O unidentifiable:H10	295	-	+
1235192	SRR29176974	2023	Indonesia	O175:H31	200	CC40	+
1235194	SRR29177018	2023	N/A	O12:H4	484	-	+
1239771	SRR29154995	2023	N/A	O92:H33	34	CC10	+
1239776	SRR29154841	2023	N/A	O86:H2	10	CC10	+
1238681	SRR29154744	2023	Ghana	O176:H33	10	CC10	+
1241710	SRR29154817	2023	Egypt	O99:H2	38	CC38	+
1241712	SRR29154823	2023	N/A	O15:H18	69	CC69	+
1241039	SRR29154983	2023	N/A	O175:H28	200	CC40	+
1244846	SRR29154702	2023	N/A	O111:H21	40	CC40	+
1244852	SRR29155114	2023	Dominican republic	O86:H2	10	CC10	+
1249128	SRR29154763	2023	N/A	O111:H21	40	CC40	+
1249131	SRR29154852	2023	Kenya	O15:H18	31	-	+
1249132	SRR29154802	2023	Kenya	O175:H31	13366	-	+
1249123	SRR29154858	2023	N/A	O175:H31	200	CC40	+
1251854	SRR29154752	2023	N/A	O126:H12	1196	-	+
1251860	SRR29155109	2023	Afghanistan	O unidentifiable:H2	10	CC10	+
1251865	SRR29154689	2023	Egypt	O unidentifiable:H10	6259	-	+
1251868	SRR29154741	2023	N/A	O126:H27	200	CC40	+
1251935	SRR29154761	2023	N/A	O99:H4	10	CC10	+
1251944	SRR29154715	2023	N/A	O92:H33	34	CC10	+
1251949	SRR29176945	2023	N/A	O181:H4	678	CC678	+
1251965	SRR29154699	2023	N/A	O111:H21	40	CC40	+
1246737	SRR29154970	2023	Not stated	O unidentifiable:H19	159	-	+
1246738	SRR29154325	2023	N/A	O99:H30	38	CC38	+
1246750	SRR29154806	2023	N/A	O92:H33	34	CC10	+
1246753	SRR29154747	2023	N/A	O63:H4	4767	CC10	+
1252723	SRR29154997	2023	Morocco	O175:H28	200	CC40	+
1249172	SRR29184096	2023	N/A	O171:H10	8274	-	+
1249178	SRR29155110	2023	India	O92:H33	P3887	-
1271014	SRR29138540	2023	N/A	O104:H4	678	CC678	+
1260703	SRR29154812	2023	Gambia	O unidentifiable:H9	3268	CC38	+
1260704	SRR29176947	2023	Morocco	O unidentifiable:H30	10	CC10	+
1261470	SRR29138425	2023	Greece	O55:H21	4213	CC4213	+
1261481	SRR29138089	2023	Morocco	O unidentifiable:H10	295	-	+
1261490	SRR29138439	2023	N/A	O unidentifiable:H19	159	-	+
1261540	SRR29138072	2023	N/A	O181:H16	3748	-	+
1261541	SRR29138536	2023	N/A	O168:H4	10	CC10	+
1261546	SRR29138073	2023	N/A	O92:H33	34	CC10	+
1275924	SRR29120028	2023	N/A	O33:H16	295	-	+
1260973	SRR29138583	2023	N/A	O92:H33	34	CC10	+
1262459	SRR29138145	2023	N/A	O99:H10	34	CC10	+
1262460	SRR29138480	2023	N/A	O181:H4	678	CC678	+
1262465	SRR29138169	2023	N/A	O65:H12	841	-	+
1262470	SRR29138308	2023	N/A	O92:H33	34	CC10	+
1262486	SRR29138155	2023	N/A	O92:H33	34	CC10	+
1262487	SRR29154989	2023	Iran, islamic republic of	O114:H10	10	CC10	+
1270286	SRR29138396	2023	N/A	O44:H18	414	-	+
1271198	SRR29119437	2023	N/A	O175:H31	200	CC40	+
1271199	SRR29118814	2023	Turkey	O92:H33	34	CC10	+
1270272	SRR29138564	2023	N/A	O92:H33	34	CC10	+
1270262	SRR29138531	2023	Mexico	O165:H4	278	CC278	+
1270947	SRR29138538	2023	Cape verde	O176:H34	130	-	+
1269166	SRR29138149	2023	Kenya	O44:H1	501	-	+
1269167	SRR29138159	2023	N/A	O99:H6	68	-	+
1269168	SRR29138166	2023	N/A	O unidentifiable:H19	746	-	+
1269180	SRR29138079	2023	Syria	O unidentifiable:H19	5601	-	+
1269192	SRR29138311	2023	N/A	O126:H27	200	CC40	+
1269199	SRR29138154	2023	N/A	O44:H18	414	-	+
1271040	SRR29138578	2023	Egypt	O3:H2	10	CC10	+
1271053	SRR29154724	2023	Egypt	O128ab:H12	1326	-	+
1272757	SRR29118717	2023	N/A	O unidentifiable:H30	315	CC38	+
1272760	SRR29118778	2023	European continent	O86:H2	10	CC10	+
1272762	SRR29118853	2023	N/A	O unidentifiable:H10	295	-	+
1277408	SRR29118213	2023	India	O181:H16	3748	-	+
1272801	SRR29138437	2023	N/A	O65:H12	841	-	+
1277404	SRR29138532	2023	N/A	O121:H7	1891	-	+
1272795	SRR29118212	2023	N/A	O59:H19	1136	-	+
1272796	SRR29118879	2023	N/A	O unidentifiable:H19	5601	-	+
1272789	SRR29120045	2023	N/A	O86:H18	8131	-	+
1272794	SRR29120042	2023	N/A	O176:H34	130	-	+
1272793	SRR29138473	2023	N/A	O44:H18	414	-	+
1274447	SRR29118734	2023	Egypt	O181:H16	7326	-	+
1275894	SRR29119987	2023	N/A	O44:H18	1380	-	+
1275899	SRR29118747	2023	N/A	O unidentifiable:H19	746	-	+
1275910	SRR29118917	2023	India	O175:H27	200	CC40	+
1277561	SRR29120039	2023	N/A	O92:H33	34	CC10	+
1277562	SRR29118831	2023	Egypt	O131:H27	295	-	+
1280827	SRR29118813	2023	N/A	O111:H21	40	CC40	+
1280847	SRR29118779	2023	India	O131:H27	295	-	+
1282593	SRR29118914	2023	Egypt	O unidentifiable:H30	38	CC38	+
1282598	SRR29118916	2023	N/A	O6:H31	127	CC127	+
1282605	SRR29119440	2023	N/A	O99:H30	38	CC38	+
1286472	SRR29118803	2023	Egypt	O131:H4	278	CC278	+
1286559	SRR29118891	2023	N/A	O111:H21	40	CC40
1289883	SRR29119451	2023	Egypt	O86:H30	38	CC38	+
1290041	SRR29118746	2023	N/A	O86:H2	10	CC10	+
1290043	SRR29118735	2023	Not stated	O55:H21	924	-	+
1290604	SRR29119986	2023	Indonesia	O99:H4	226	-	+
1291933	SRR29091184	2023	Pakistan	O81:H5	10	CC10	+
1291934	SRR29091398	2023	N/A	O176:H34	10844	-	+
1291935	SRR29091207	2023	N/A	O99:H6	68	-	+
1292173	SRR29091307	2023	France	O44:H18	1380	-	+
1292176	SRR29091225	2023	N/A	O99:H30	14263	-
1292181	SRR29091106	2023	African continent	O6:H10	4305	-	+
1295332	SRR29091182	2023	Egypt	O unidentifiable:H19	159	-	+
1295338	SRR29091413	2023	N/A	O51:H30	38	CC38	+
1295348	SRR29091199	2023	India	O55:H21	4213	CC4213	+
1296316	SRR29091320	2023	Not stated	O44:H18	2959	-
1296319	SRR29091335	2023	Romania	O3:H2	10	CC10	+
1297353	SRR29091126	2023	N/A	O86:H2	10	CC10	+
1299631	SRR29091256	2023	N/A	O44:H18	2959	-	+
1299634	SRR29091386	2023	N/A	O86:H2	10	CC10	+
1301727	SRR29091281	2023	N/A	O12:H4	484	-	+
1302027	SRR29091264	2023	Egypt	O44:H18	414	-	+
1301732	SRR29120043	2023	Nigeria	O131:H4	678	CC678	+
1301734	SRR29091274	2023	N/A	O78:H10	14141	-	+
1302017	SRR29091122	2023	N/A	O92:H33	34	CC10	+
1302022	SRR29091181	2023	India	O86:H30	315	CC38	+
1302658	SRR29091314	2023	N/A	O unidentifiable:H2	10	CC10	+
1304231	SRR29091362	2023	N/A	O176:H34	130	-	+
1304239	SRR29079857	2023	N/A	O92:H33	34	CC10	+
1304270	SRR29091323	2023	Tanzania, united republic of	O86:H4	501	-	+
1305757	SRR29079910	2023	N/A	O unidentifiable:H2	10	CC10	+
1308564	SRR29079971	2023	N/A	O6:H31	127	CC127	+
1308573	SRR29080055	2023	N/A	O17-O77:H18	1380	-	+
1308734	SRR29079964	2023	Madagascar	O6:H10	4305	-	+
1308738	SRR29080065	2023	N/A	O104:H4	678	CC678	+
1310295	SRR29079814	2023	Indonesia	O25:H4	131	CC131	+
1310236	SRR29079891	2023	Egypt	O3:H2	10	CC10	+
1312090	SRR29079987	2023	Mexico	O86:H2	349	-	+
1312096	SRR29080041	2023	N/A	O unidentifiable:H2	10	CC10	+
1312099	SRR29079967	2023	N/A	O175:H28	200	CC40	+
1313028	SRR29079994	2023	N/A	O3:H2	10	CC10	+
1313031	SRR29080093	2023	N/A	O175:H31	200	CC40	+
1315006	SRR29079907	2023	N/A	O126:H27	200	CC40	+
1315007	SRR29079904	2023	N/A	O78:H10	14141	-	+
1315013	SRR29079860	2023	Spain	O15:H18	69	CC69	+
1315015	SRR29079920	2023	Pakistan	O15:H18	31	-	+
1315018	SRR29079884	2023	N/A	O175:H31	200	CC40	+
1315023	SRR29118906	2023	Tunisia	O92:H33	34	CC10	+
1315027	SRR29079831	2023	N/A	O99:H10	34	CC10	+
1315410	SRR29080097	2023	India	O unidentifiable:H10	6259	-	+
1313153	SRR29079867	2023	N/A	O99:H10	34	CC10	+
1320916	SRR29077551	2023	N/A	O104:H4	678	CC678	+
1313157	SRR29080058	2023	N/A	O130:H27	31	-	+
1313158	SRR29079869	2023	African continent	O44:H18	2959	-	+
1315417	SRR29079919	2023	N/A	O126:H27	200	CC40	+
1317058	SRR29079812	2023	N/A	O unidentifiable:H34	7528	-	+
1317066	SRR29079990	2023	N/A	O11:H25	457	-	+
1317069	SRR29079995	2023	N/A	O63:H32	4767	CC10	+
1318171	SRR29079911	2023	N/A	O126:H27	200	CC40	+
1319202	SRR29079893	2023	Not stated	O78:H10	14141	-	+
1319206	SRR29091302	2023	N/A	O65:H12	841	-	+
1319213	SRR29080085	2023	Egypt	O175:H28	200	CC40	+
1319215	SRR29079932	2023	Carribean	O181:H4	678	CC678	+
1319462	SRR29077756	2023	Jordan	O unidentifiable:H10	295	-	+
1319467	SRR29077732	2023	N/A	O15:H18	69	CC69	+
1319483	SRR29077710	2023	Not stated	O99:H30	38	CC38	+
1319495	SRR29077691	2023	N/A	O unidentifiable:H4	278	CC278	+
1320897	SRR29077662	2023	N/A	O44:H18	1380	-	+
1320899	SRR29077736	2023	N/A	O99:H10	34	CC10	+
1320904	SRR29077510	2023	Pakistan	O175:H31	200	CC40	+
1320905	SRR29077508	2023	N/A	O175:H31	200	CC40	+
1320912	SRR29079822	2023	N/A	O104:H4	678	CC678	+
1323221	SRR29077763	2023	N/A	O86:H4	501	-	+
1323231	-	2023	N/A	O11:H25	457	-	+
1323235	SRR29077783	2023	Turkey	O61:H4	278	CC278	+
1325095	SRR29077543	2023	N/A	O15:H1	2253	-	+
1337025	SRR29074251	2023	Middle East (region)	O92:H33	34	CC10	+
1327021	SRR29077745	2023	Egypt	O175:H10	Novel ST. Closest ST:1295 (SLV)	-	+
1337026	SRR29074267	2023	N/A	O unidentifiable:H10	6259	-	+
1328917	SRR29077522	2023	N/A	O176:H34	130	-	+
1329839	SRR29077608	2023	India	O6:H10	4305	-	+
1329930	SRR29077804	2023	N/A	O181:H4	678	CC678	+
1331548	SRR29077560	2023	Egypt	O3:H2	10	CC10	+
1331555	SRR29077533	2023	India	O44:H18	1380	-	+
1331541	SRR29077688	2023	Pakistan	O unidentifiable:H7	10419	-	+
1332674	SRR29077625	2023	N/A	O99:H10	34	CC10	+
1334890	SRR29070967	2023	Mexico	O unidentifiable:H19	746	-	+
1334896	SRR29077779	2023	Not stated	O131:H11	10	CC10	+
1337020	SRR29070930	2023	N/A	O131:H4	278	CC278	+
1339515	SRR29077686	2023	N/A	O181:H4	278	CC278	+
1339518	-	2023	N/A	O181:H4	678	CC678	+
1339977	SRR29070819	2023	Brazil	O176:H34	130	-	+
1339986	SRR29070891	2023	Egypt	O3:H2	10	CC10	+
1343361	SRR29070974	2023	N/A	O unidentifiable:H10	295	-	+
1343362	SRR29070892	2023	India	O unidentifiable:H27	3570	-	+
1343365	SRR29070837	2023	Cuba	O unidentifiable:H10	6259	-	+
1343367	SRR29070961	2023	N/A	O65:H4	3012	-	+
1346685	SRR29070963	2023	Kenya	O unidentifiable:H4	278	CC278	+
1346686	SRR29074284	2023	N/A	O176:H33	10698	-	+
1346687	SRR29070979	2023	N/A	O55:H21	4213	CC4213	+
1358245	SRR29061292	2023	N/A	O90:H21	40	CC40	+
1346698	SRR29070877	2023	N/A	O92:H33	34	CC10	+
1348489	SRR29074256	2023	N/A	O unidentifiable:H19	746	-	+
1348490	SRR29070916	2023	Pakistan	O86:H18	8131	-	+
1348493	SRR29070924	2023	N/A	O111:H21	40	CC40	+
1348495	SRR29070945	2023	Egypt	O104:H4	678	CC678	+
1348499	SRR29071107	2023	India	O6:H10	4305	-	+
1348502	SRR29074255	2023	N/A	O unidentifiable:H19	5601	-	+
1351445	SRR29074266	2023	Mexico	O3:H2	10	CC10	+
1351467	SRR29071032	2023	India	O unidentifiable:H12	10	CC10	+
1351468	SRR29077649	2023	N/A	O175:H31	200	CC40	+
1351469	SRR29070818	2023	India	O unidentifiable:H7	10419	-	+
1355315	SRR29061442	2023	N/A	O78:H30	10	CC10	+
1355321	SRR29061463	2023	N/A	O92:H33	P3926	-	+
1358264	SRR29061394	2023	Egypt	O unidentifiable:H31	3032	-	+
1358238	SRR29061284	2023	N/A	O44:H18	1380	-	+
1358240	SRR29061588	2023	Dominican republic	O175:H31	200	CC40	+
1361827	SRR29061483	2023	N/A	O1:H45	P3928	-	+
1361829	SRR29061500	2023	African continent	O78:H10	14141	-	+
1361830	SRR29061248	2023	N/A	O44:H1	501	-	+
1364284	SRR29061443	2023	Pakistan	O92:H33	34	CC10	+
1365151	SRR29061385	2023	India	O unidentifiable:H10	6259	-	+
1365152	SRR29061514	2023	N/A	O114:H10	10	CC10	+
